# Supplementary material for: CRISPR/Cas9-Mediated Foxp1 Silencing Restores Immune Surveillance in an Immunocompetent A20 Lymphoma Model
Source: Front Oncol. 2020 Apr 3;10:448. doi: 10.3389/fonc.2020.00448 (PMC7145990; doi:10.3389/fonc.2020.00448)
Supplement: Supplementary file 2 [file Table_1.XLSX]

## Sheet: down
	external_gene_name	E6_1_LFC	E6_2_LFC	E7_1_LFC	E7_2_LFC
1	A230056P14Rik	-1.47177	-1.44339	0	-1.61326
2	AB124611	-4.30074	-3.52588	0	0
3	Abca5	-1.989	-1.74952	0	0
4	Aldh3b1	-2.65235	0	0	0
5	Aldoart2	-7.52014	-4.2178	0	0
6	Arhgap5	-0.713672	0	0	0
7	Armcx2	-10.7305	0	-1.59683	0
8	Cacng7	-2.09303	0	0	0
9	Cd19	-4.52361	-3.85542	-4.21831	-4.20944
10	Cfap300	-2.56061	0	0	0
11	Clasp2	-1.07717	0	0	0
12	Cmtm6	-1.04655	0	0	0
13	Cnot10	-0.656265	0	0	0
14	Crtap	-0.807879	0	0	0
15	Cyp2c55	-4.17838	0	0	0
16	Daam1	-1.05194	-1.32552	-1.06058	0
17	Dync1li1	-0.976971	0	0	0
18	Gm10863	-3.05333	0	0	-6.82571
19	Gm15128	-3.85133	0	-9.19976	-5.71463
20	Gpd1l	-1.06185	0	0	0
21	Iglv2	-6.59283	-5.82479	-7.13755	-5.86406
22	Krt222	-3.83117	0	0	0
23	Lgr6	-2.61562	-2.50537	-3.76462	-2.40447
24	Lpar5	-4.24183	0	0	0
25	Mcoln3	-3.28393	0	0	-3.2601
26	Meioc	-4.28513	-3.62989	-3.86881	-4.67256
27	Pdcd6ip	-1.17952	0	0	0
28	Pdzph1	-2.87298	0	0	0
29	Phyhip	-6.5115	-4.30505	-4.98098	-5.39828
30	Ptpn14	-1.75462	0	-1.9801	0
31	Rhox5	-2.49269	-3.60055	0	-1.79792
32	2008-09-01	-2.79075	-1.4538	0	0
33	Slc22a15	-2.01277	0	0	0
34	Spaca6	-2.94475	-2.28622	-2.66791	0
35	Tmppe	-0.887861	0	0	0
36	Ubp1	-0.844985	0	0	0
37	Uhrf1bp1l	-0.901382	0	0	0
38	5430427O19Rik	0	-0.800066	0	0
39	A630095E13Rik	0	-2.71791	0	-2.77975
40	Acss1	0	-1.10896	0	0
41	Adam10	0	-0.653944	0	0
42	Adgrl2	0	-10.2674	0	0
43	Aldh1a2	0	-5.03002	-3.91214	-5.95021
44	Ankle2	0	-0.826491	0	0
45	Armh3	0	-1.06892	0	0
46	Atp10d	0	-0.754426	0	0
47	Atp6ap1l	0	-9.35845	0	0
48	BC064078	0	-1.11269	0	0
49	Bco1	0	-4.39478	-5.244	0
50	Brms1l	0	-1.0071	-1.0351	0
51	Cacna1i	0	-2.19063	0	0
52	Cd200	0	-1.29801	0	0
53	Cd36	0	-2.33682	0	0
54	Cdc42ep3	0	-1.99149	0	0
55	Cdk14	0	-2.23747	0	0
56	Cers6	0	-1.51049	0	0
57	Clca1	0	-3.93281	0	0
58	Clcn5	0	-0.858329	0	0
59	Clstn3	0	-1.35999	0	0
60	Colq	0	-5.92603	-7.94285	-3.71652
61	Coq3	0	-1.35131	0	0
62	Cryz	0	-2.42337	-2.30929	0
63	Cyb561a3	0	-1.03086	0	0
64	Dzip1	0	-2.21131	0	0
65	Ebi3	0	-1.47536	0	0
66	Ehd2	0	-2.59543	0	0
67	Ehd3	0	-1.13706	0	0
68	Ehhadh	0	-1.36592	0	0
69	Epsti1	0	-1.00182	0	0
70	Espnl	0	-3.1526	0	0
71	Fam78a	0	0	-1.51307	-1.82436
72	Fcmr	0	-1.13827	0	0
73	Fuca1	0	-0.581261	0	0
74	Fut8	0	-0.905525	0	0
75	Gimap4	0	-3.44659	0	0
76	Gm38393	0	-3.77103	0	0
77	Golga3	0	-0.879296	0	0
78	Gstt3	0	-1.10399	0	0
79	Gxylt2	0	-3.28948	0	0
80	Gypc	0	-1.16064	0	0
81	H1fx	0	-7.12631	-4.71976	0
82	Ifi213	0	-1.68704	0	0
83	Il22ra1	0	-3.92025	-4.05303	0
84	Il2rg	0	-2.60022	0	0
85	Ildr1	0	-3.18741	0	0
86	Iqcg	0	-1.62466	0	0
87	Irf4	0	-1.63922	0	0
88	Itga6	0	-1.48394	0	0
89	Itgal	0	-0.851991	0	0
90	Itgb3	0	-1.32462	0	0
91	Kank4os	0	-5.34265	0	0
92	Klk4	0	-3.30869	0	0
93	Kras	0	-1.23358	0	0
94	Lrrfip1	0	-0.629961	0	0
95	Ly6c2	0	-4.04959	0	0
96	Ly75	0	-1.11731	0	0
97	Maml2	0	-3.36095	0	0
98	Mid2	0	-0.588179	0	0
99	Mpeg1	0	-1.41482	0	0
100	Ms4a1	0	-0.907721	0	0
101	Myb	0	-1.74323	0	0
102	Nlrc4	0	-4.64996	0	0
103	Nolc1	0	-0.764485	0	0
104	Ocln	0	-2.86529	0	0
105	Ogfrl1	0	-1.2298	0	0
106	Pacsin1	0	-1.11836	0	0
107	Pdk3	0	-0.804993	0	0
108	Phf11a	0	-2.56975	0	0
109	Pitpnc1	0	-0.732124	-0.586488	0
110	Pla2g5	0	-4.46035	0	-3.76612
111	Plekhg3	0	-1.2919	0	0
112	Plekhh2	0	-2.56412	0	0
113	Prdm1	0	-2.5751	0	0
114	Prkaa1	0	-0.689189	0	0
115	Prkca	0	-1.06463	0	0
116	Proser2	0	-6.65908	0	-4.82591
117	Psrc1	0	-3.00679	0	0
118	Ptprg	0	-7.70267	-7.70267	0
119	Ralgps2	0	-0.671846	0	0
120	Rasgrp1	0	-1.90369	0	0
121	Rassf4	0	-2.03663	0	0
122	Rcsd1	0	-0.905438	0	0
123	Reln	0	-2.16545	0	0
124	Rgs18	0	-7.65415	0	0
125	Rgs9	0	-0.970716	0	0
126	Rhou	0	0	-1.41118	0
127	Rilpl2	0	-2.49489	0	0
128	Rp2	0	-0.833388	0	0
129	Rps6kl1	0	-2.21854	0	0
130	Sap30	0	-0.953871	0	0
131	2006-09-01	0	-0.666092	0	0
132	Sh3pxd2a	0	-2.47884	0	0
133	Sit1	0	-7.37253	0	0
134	Slc15a1	0	-7.14438	-5.34016	-7.14438
135	Slc24a2	0	-2.33467	0	0
136	Slc24a3	0	-12.0711	0	0
137	Slc35g1	0	-0.763676	0	0
138	Slc7a11	0	-12.9916	0	0
139	Slc9b2	0	-3.75255	0	0
140	Specc1	0	-3.32773	0	0
141	Sphkap	0	-7.6867	-7.6867	0
142	Spn	0	-2.26128	0	0
143	Sppl2a	0	-0.814182	0	0
144	Stk17b	0	-0.571942	0	0
145	Stk26	0	-0.944628	0	0
146	Sumf2	0	-6.34362	0	0
147	Synj2	0	-1.69348	0	0
148	Tcp11l1	0	-3.87926	0	0
149	Timd2	0	-3.89074	0	0
150	Tln2	0	-1.73859	0	0
151	Tnfrsf13c	0	-1.00239	0	0
152	Tor3a	0	-0.838128	0	0
153	Vangl2	0	-1.31578	0	0
154	Vim	0	-3.09744	0	0
155	Zc3h12d	0	-6.07926	-4.19301	0
156	Zfp354c	0	-0.886549	0	0
157	6820431F20Rik	0	0	-0.815665	0
158	9330111N05Rik	0	0	-4.63928	0
159	9630013D21Rik	0	0	-0.940951	0
160	Adcy7	0	0	-0.963419	0
161	Adgrv1	0	0	-4.49719	0
162	Art5	0	0	-2.35836	0
163	AW549877	0	0	-1.0289	0
164	Cd69	0	0	-1.52855	0
165	Cdkn1b	0	0	-1.06295	0
166	Cept1	0	0	-0.857181	0
167	Cfap126	0	0	-8.87884	0
168	Clip3	0	0	-3.09728	-2.84013
169	Cln3	0	0	-3.6847	0
170	Crbn	0	0	-0.602317	0
171	Cryzl1	0	0	-0.854795	0
172	Deptor	0	0	-1.66314	0
173	Dram1	0	0	-3.01479	0
174	Erbin	0	0	-0.540708	0
175	Fam117b	0	0	-0.735885	0
176	Fam135a	0	0	-0.982425	0
177	Fam199x	0	0	-1.03415	0
178	Fam49a	0	0	-10.9046	0
179	Fbxl3	0	0	-0.614856	0
180	Foxp1	0	0	-1.28589	-1.6867
181	Galc	0	0	-1.16146	0
182	Gm14443	0	0	-1.90268	0
183	Gm15446	0	0	-1.85909	0
184	Gm15539	0	0	-2.29467	0
185	Gm21092	0	0	-0.825522	0
186	Gm6483	0	0	-0.933709	0
187	Gng2	0	0	-1.1405	0
188	Gsap	0	0	-1.28235	0
189	Hmcn2	0	0	-4.38148	0
190	Iglv3	0	0	-0.761628	0
191	Insm1	0	0	-2.70803	0
192	Jhy	0	0	-4.30274	0
193	Jmjd1c	0	0	-0.68711	0
194	Kbtbd7	0	0	-1.7431	0
195	Kcnh2	0	0	-4.2887	0
196	Kdsr	0	0	-0.709404	0
197	Klf9	0	0	-1.1238	0
198	Man1a	0	0	-1.47715	0
199	Manea	0	0	-1.29994	0
200	Map1b	0	0	-4.95103	0
201	Map3k1	0	0	-0.786408	0
202	Mbnl2	0	0	-1.42086	0
203	Mfsd4a	0	0	-1.06272	0
204	Ms4a6b	0	0	-3.89974	0
205	Myh3	0	0	-3.38625	0
206	Myom3	0	0	-3.06494	0
207	Nr1h3	0	0	-1.68492	0
208	P2rx7	0	0	-3.21679	0
209	Pcdhb18	0	0	-2.84079	-2.79216
210	Pdgfrb	0	0	-3.75128	0
211	Phtf2	0	0	-0.545681	0
212	Plekha1	0	0	-0.909226	0
213	Pmaip1	0	0	-0.790876	0
214	Primpol	0	0	-0.976781	0
215	Prkaa2	0	0	-0.889212	0
216	Prss41	0	0	-2.13608	0
217	Ptpn12	0	0	-0.728665	0
218	Rhod	0	0	-5.3995	0
219	Sdhaf3	0	0	-0.655586	0
220	Sec22c	0	0	-0.823671	0
221	Shox2	0	0	-1.44665	0
222	Snora43	0	0	-1.28479	0
223	Snx13	0	0	-0.572209	0
224	Soat1	0	0	-0.866527	0
225	Sos2	0	0	-0.693186	0
226	Speer4a	0	0	-3.04546	0
227	Stard5	0	0	-1.20017	0
228	Taf9b	0	0	-5.62402	0
229	Tm4sf5	0	0	-3.2839	0
230	Tmc3	0	0	-1.61634	0
231	Tnfrsf26	0	0	-0.73413	0
232	Tpk1	0	0	-1.12844	0
233	Trp53inp1	0	0	-1.14028	0
234	Tsc22d2	0	0	-0.930867	0
235	Zbtb18	0	0	-1.79143	0
236	Zeb2	0	0	-1.60082	0
237	Zfand6	0	0	-0.715553	0
238	Zfp874a	0	0	-1.10036	0
239	Zfp874b	0	0	-0.803343	0
240	Zfp932	0	0	-1.42942	0
241	Zfp941	0	0	-6.12919	0
242	Zfp984	0	0	-0.606117	0
243	Zfp990	0	0	-1.83555	-2.23693
244	Zscan12	0	0	-1.15781	0
245	Cflar	0	0	0	-1.08969
246	Dusp9	0	0	0	-3.46965
247	Fgfr1op	0	0	0	-0.821046
248	Gm6445	0	0	0	-4.12001
249	Nedd9	0	0	0	-4.03481
250	Spata6	0	0	0	-4.02609
251	Trim30a	0	0	0	-1.97543
252	Tsnax	0	0	0	-0.828272

## Sheet: up
	external_gene_name	E6_1_LFC	E6_2_LFC	E7_1_LFC	E7_2_LFC
1	A230056P14Rik	0	0	1.15241	0
2	Apoc2	3.42358	0	2.98573	0
3	Fbn1	6.89919	0	0	0
4	Gja1	1.90619	0	0	1.30063
5	Gm13715	9.75471	0	0	0
6	Gm21850	8.31422	0	0	0
7	Map2k1	1.25202	0	0	0
8	Parp8	1.17906	0	0	1.14481
9	Rab11fip4	5.80132	0	0	0
10	2810408I11Rik	0	2.72625	0	0
11	AC132444.6	0	4.3689	0	0
12	Casc1	0	6.47382	0	0
13	Cryz	0	0	0	1.26667
14	Dhh	0	4.70546	0	0
15	Espnl	0	0	0	2.43001
16	Fam78a	0	1.4714	0	0
17	Gm15991	0	5.15404	0	0
18	Gm21411	0	5.43425	0	0
19	Hsbp1	0	0.925456	0	0
20	Il2rg	0	0	2.12153	0
21	Iqcg	0	0	0	0.979851
22	Kansl3	0	1.09601	0	0
23	Mmrn1	0	8.65453	0	0
24	Psd3	0	3.99754	0	0
25	Rhou	0	2.88691	0	0
26	Sdsl	0	3.79564	0	0
27	Slc4a1	0	10.0672	0	0
28	Tmem82	0	3.91307	0	0
29	Tmtc1	0	2.10638	1.64297	3.23082
30	Vegfd	0	1.14452	0	0
31	Wdr34	0	1.58793	0	0
32	Zfp980	0	7.43867	0	0
33	Arhgdib	0	0	0.564369	0
34	Bms1	0	0	0.650123	0
35	Bop1	0	0	1.15643	0
36	Bpifb4	0	0	3.07902	0
37	Cdc34	0	0	0.557116	0
38	Chchd4	0	0	0.61508	0
39	Cluh	0	0	0.937876	0
40	Coa3	0	0	0.821122	0
41	Cyb5r3	0	0	0.892946	0
42	Dad1	0	0	0.701684	0
43	Ddx56	0	0	0.541695	0
44	Dpp3	0	0	0.791785	0
45	Fmnl1	0	0	1.12939	0
46	Gpatch4	0	0	0.755066	0
47	Grwd1	0	0	1.00303	0
48	Hcls1	0	0	0.640748	0
49	Hmox1	0	0	1.19047	0
50	Hras	0	0	0.819057	0
51	Ipo13	0	0	0.818448	0
52	Ldha	0	0	1.5236	0
53	Ldha-ps2	0	0	1.80486	0
54	Mlec	0	0	0.642475	0
55	Mrps21	0	0	0.980736	0
56	Ms4a14	0	0	4.39418	0
57	Myl6	0	0	0.75363	0
58	Nav2	0	0	3.36184	0
59	Nefh	0	0	1.42608	0
60	Nop9	0	0	0.781838	0
61	Nudt1	0	0	0.901849	0
62	Ormdl2	0	0	0.716179	0
63	Pfkl	0	0	1.34287	0
64	Pgam1	0	0	0.978863	0
65	Pgd	0	0	1.15123	0
66	Polr1e	0	0	0.644249	0
67	Psmc4	0	0	0.85897	0
68	Psme2b	0	0	0.599661	0
69	Rps2	0	0	1.32592	0
70	Rrp15	0	0	0.763037	0
71	Scimp	0	0	0.773056	0
72	Serpinf1	0	0	1.3541	2.83703
73	Sigmar1	0	0	0.69646	0
74	Slc35a4	0	0	0.708121	0
75	Snf8	0	0	0.738705	0
76	Snrnp25	0	0	0.845329	0
77	Snrpd3	0	0	0.70325	0
78	Tbl3	0	0	1.02018	0
79	Tpi1	0	0	1.42518	0
80	Tyro3	0	0	2.08951	0
81	Urb2	0	0	0.574475	0
82	Wdr46	0	0	0.672125	0
83	Wdr6	0	0	0.953017	0
84	Cptp	0	0	0	0.751721
85	Frmd4a	0	0	0	1.99563
86	Rasgrp2	0	0	0	0.977511
87	Rgcc	0	0	0	2.88978
88	Scn11a	0	0	0	4.05948
