# Supplementary material for: CRISPR/Cas9-Mediated Foxp1 Silencing Restores Immune Surveillance in an Immunocompetent A20 Lymphoma Model
Source: Front Oncol. 2020 Apr 3;10:448. doi: 10.3389/fonc.2020.00448 (PMC7145990; doi:10.3389/fonc.2020.00448)
Supplement: Supplementary file 3 [file Table_2.XLSX]

## Sheet: Adipogenesis
E6_1 Gene	E6_1 LFC	E6_2 Gene	E6_2 LFC	E7_1 Gene	E7_1 LFC	E7_2 Gene	E7_2 LFC
Col15a1	1.28504	Apoe	1.40073	Stom	1.85504	Col15a1	1.2692
Abca1	0.819204	Pim3	1.05676	Slc25a10	1.36309	C3	1.21799
Uck1	0.599865	Sowahc	1.02756	Pfkl	1.34287	Phldb1	1.15991
Gadd45a	0.54484	Abca1	0.98062	Dhcr7	1.12646	Pfkl	1.05779
Gpx3	0.464034	Omd	0.935961	Ddt	1.07045	Aldoa	0.908561
Dhrs7b	0.44739	Gpx3	0.833399	Elovl6	1.02724	Pim3	0.856139
Grpel1	0.441452	Dgat1	0.790271	Mgll	0.960117	Dhcr7	0.81818
Angptl4	0.437227	Ech1	0.711332	Rab34	0.89324	Aldh2	0.811858
Rab34	0.420214	Slc27a1	0.685869	Col15a1	0.844415	Pqlc3	0.746452
Jagn1	0.413491	Pqlc3	0.668113	Uqcr10	0.839378	Slc25a1	0.728979
Miga2	0.402502	Uck1	0.659074	Uqcr11	0.828254	Cd36	0.719828
Pemt	0.393523	Gadd45a	0.621777	Aldoa	0.822556	Slc25a10	0.595022
Coq9	0.364551	Arl4a	0.616867	Phldb1	0.716079	Ech1	0.572187
Apoe	0.359792	Rab34	0.582197	Slc25a1	0.714447	Pgm1	0.563297
Preb	0.329509	Reep6	0.559504	Aifm1	0.714133	Sowahc	0.561617
Abcb8	0.327575	Pemt	0.556419	Cavin1	0.707322	Vegfb	0.559606
Nmt1	0.326943	Vegfb	0.53983	Acly	0.699069	Miga2	0.551772
Cox7b	0.318395	Col15a1	0.527831	Por	0.68747	Uqcr10	0.534863
Echs1	0.295776	Miga2	0.484393	Scarb1	0.651911	Ucp2	0.498225
Idh3g	0.293415	Aldoa	0.47502	Tkt	0.637859	Angptl4	0.496503
Ndufs3	0.290213	Pex14	0.442835	Slc5a6	0.635112	Tkt	0.4616
Coq5	0.273639	Cavin1	0.394587	Cdkn2c	0.630907	Fah	0.458998
Immt	0.265164	Bckdha	0.386444	C3	0.614949	Ddt	0.45354
Cox6a1	0.240694	Gpam	0.382161	Aco2	0.607732	Cox8a	0.435704
Uqcr10	0.227877	Rreb1	0.372835	Angptl4	0.574603	Arl4a	0.430618
Aco2	0.220746	Ubc	0.365263	Acaa2	0.574257	Scarb1	0.426282
Cyc1	0.214322	Ghitm	0.335116	Miga2	0.568768	Idh3g	0.41653
Adipor2	0.196625	Araf	0.334479	Cox7b	0.560459	Gpx4	0.40592
Cox8a	0.194511	Nkiras1	0.318512	Slc19a1	0.519421	Uqcr11	0.400869
Sod1	0.193602	Grpel1	0.306889	Pgm1	0.515058	Crat	0.395226
Ptcd3	0.193028	Scarb1	0.30067	Lipe	0.515021	Atp1b3	0.388566
Mrpl15	0.184433	Nmt1	0.29358	Ubc	0.513305	Pemt	0.388465
Mccc1	0.181465	Idh3g	0.287418	Immt	0.511243	Cavin1	0.377915
Bckdha	0.161415	Crat	0.276455	Atp1b3	0.501925	Gpx3	0.37008
Ghitm	0.160362	Aplp2	0.273462	Mdh2	0.501032	Preb	0.369153
Slc1a5	0.159054	Cox8a	0.270583	Cyc1	0.50095	Uck1	0.360557
Lpcat3	0.150477	Uqcrq	0.270472	Mtch2	0.490686	Immt	0.35816
Cs	0.145765	Abcb8	0.24799	Ndufb7	0.480803	Mdh2	0.34556
Samm50	0.1455	Ndufs3	0.243902	Idh3a	0.474307	Tst	0.333575
Araf	0.144776	Cd151	0.238947	Tst	0.467692	Sdhc	0.333446
Ak2	0.129632	Phldb1	0.232087	Pim3	0.462503	Acly	0.324585
Ech1	0.129468	Mccc1	0.224953	Uqcrc1	0.439763	Aco2	0.323585
Ubc	0.120087	Rmdn3	0.214979	Suclg1	0.43002	Acads	0.318482
Uqcrq	0.119658	Ndufb7	0.209663	Mccc1	0.42902	Reep5	0.310144
C3	0.113141	Coq9	0.203238	Ak2	0.422474	Elmod3	0.306336
Dgat1	0.111644	Immt	0.201008	Abcb8	0.418959	Ubc	0.305499
Bcl2l13	0.108897	Slc19a1	0.190775	Samm50	0.408509	Cyc1	0.304473
Rmdn3	0.108028	Gpat4	0.176009	Acox1	0.397985	Slc19a1	0.292902
Dbt	0.103909	Bcl2l13	0.171498	Ndufa5	0.394558	Retsat	0.290836
Gpd2	0.102136	Lipe	0.16754	Qdpr	0.390786	Slc27a1	0.279002
Etfb	0.0987292	Cyc1	0.167372	Idh1	0.389661	Slc5a6	0.277498
Uqcrc1	0.0975629	Preb	0.142797	Sdhc	0.380841	Nmt1	0.272786
Dnajc15	0.0971906	Coq5	0.135149	Etfb	0.368793	Cox6a1	0.267161
Mdh2	0.0927916	Gpx4	0.131168	Ptcd3	0.366511	Ndufb7	0.248541
Scarb1	0.0887318	Ppp1r15b	0.126001	Ywhag	0.365129	Pex14	0.237831
Aldoa	0.0853343	Cox6a1	0.118905	Cox6a1	0.361869	Hadh	0.23782
Riok3	0.0806321	Uqcr10	0.117798	Bcl6	0.35054	Pfkfb3	0.235101
Dhrs7	0.0747444	Por	0.105549	Hadh	0.342386	Aifm1	0.230506
Ppp1r15b	0.0696493	Ucp2	0.105097	Preb	0.303879	Gpat4	0.2282
Gpx4	0.068325	Dhrs7b	0.0956652	Idh3g	0.303699	Lipe	0.214631
Por	0.0663728	Sdhc	0.0948181	Gpat4	0.292862	Apoe	0.207499
Tkt	0.0584325	Etfb	0.0944939	Pemt	0.291647	Qdpr	0.202343
Suclg1	0.054916	Slc5a6	0.0906981	Gpx4	0.283884	Por	0.195105
Ccng2	0.0544695	Angptl4	0.0877861	Sdhb	0.28292	Abcb8	0.193863
Prdx3	0.054454	Cox7b	0.0852799	Dlat	0.281453	Sod1	0.191864
Gpat4	0.0482782	Sod1	0.0793361	Crat	0.278018	Acaa2	0.185049
Elovl6	0.0447965	Rnf11	0.0718445	Ucp2	0.262586	Acox1	0.184411
Decr1	0.0284584	Aldh2	0.0699737	Taldo1	0.260913	Stat5a	0.183609
Acly	0.0284405	Plin2	0.0611458	Lpcat3	0.26056	Cd151	0.18052
Cd151	0.0280904	Itsn1	0.0600292	Uqcrq	0.247687	Cdkn2c	0.174687
Sowahc	0.0243662	Echs1	0.059201	Cox8a	0.240027	Agpat3	0.174203
Sdhc	0.0200127	Acads	0.0399158	Esyt1	0.223237	Dgat1	0.171132
Sdhb	0.0161331	Jagn1	0.0382151	Slc1a5	0.204462	Gadd45a	0.168569
Acox1	-0.00195057	Tank	0.0374636	Acads	0.197926	Esyt1	0.160064
Acaa2	-0.00507043	Dnajc15	0.0183427	Pfkfb3	0.191512	Mgll	0.154226
Cmpk1	-0.00649665	Aco2	0.00901645	Retsat	0.19133	Coq9	0.153507
Hadh	-0.00687909	Esyt1	0.00805138	G3bp2	0.179906	Aplp2	0.153253
Pim3	-0.00772089	Acox1	0.0019476	Acadl	0.178258	Uqcrc1	0.151023
Plin2	-0.00833103	Mdh2	3.45063e-05	Tob1	0.164147	Ndufa5	0.147439
Cpt2	-0.0111907	Stat5a	-0.000658492	Ndufs3	0.149675	Sdhb	0.147251
Pex14	-0.0121482	Mrpl15	-0.0026747	Cpt2	0.143745	Samm50	0.139999
Slc27a1	-0.0132624	Ak2	-0.0100027	Ubqln1	0.139632	Suclg1	0.134044
Atp1b3	-0.0218738	Pdcd4	-0.0193657	Cat	0.12345	Cox7b	0.129187
Ifngr1	-0.0369373	Samm50	-0.0260752	Gpd2	0.120447	Slc1a5	0.128594
Crat	-0.040704	Qdpr	-0.0339156	Coq9	0.115678	Adipor2	0.118219
Elmod3	-0.045924	Adipor2	-0.0373759	Ech1	0.11286	Etfb	0.116811
Dhcr7	-0.0511321	C3	-0.0497742	Cd36	0.106951	Ak2	0.116657
Rtn3	-0.0584557	Baz2a	-0.0499126	Cs	0.0920497	Cs	0.116517
Slc25a1	-0.0630607	Ppm1b	-0.0547287	Gpx3	0.091706	Mrpl15	0.0950399
Pgm1	-0.0631654	Elmod3	-0.0590017	Sod1	0.0879317	Bcl6	0.0928252
Qdpr	-0.0642895	Ywhag	-0.0592611	Acadm	0.0865373	Ywhag	0.0807197
Dld	-0.0685355	Riok3	-0.0651984	Aplp2	0.0842163	Esrra	0.0727406
Ndufa5	-0.0688191	Reep5	-0.0719145	Grpel1	0.0806573	Mccc1	0.0725897
Ndufb7	-0.0730668	Prdx3	-0.0728039	Pex14	0.074451	Lpcat3	0.0683771
Stat5a	-0.0748013	Chuk	-0.0765644	Sorbs1	0.0722167	Plin2	0.0665942
Dnajb9	-0.0848796	Atp1b3	-0.0808512	Aldh2	0.0623124	Tob1	0.0607529
Pfkfb3	-0.0857599	Atl2	-0.0886065	Agpat3	0.0602647	Taldo1	0.0555861
Phyh	-0.0925634	Pfkfb3	-0.0959613	Scp2	0.0557303	Grpel1	0.0532032
G3bp2	-0.0940543	Sorbs1	-0.0997752	Nmt1	0.0551991	Coq5	0.0416909
Chuk	-0.0973783	Sdhb	-0.100728	Esrra	0.0468197	Elovl6	0.0408085
Atl2	-0.0983456	Dnajb9	-0.104238	Dnajb9	0.041451	Baz2a	0.0376994
Esyt1	-0.102149	Retsat	-0.106694	Vegfb	0.0321837	Ndufs3	0.0352342
Cdkn2c	-0.109564	Slc25a1	-0.113808	Jagn1	0.0261493	Chchd10	0.0316622
Vegfb	-0.109834	Rtn3	-0.114436	Gpam	0.0130244	Jagn1	0.0306508
Ndufab1	-0.115521	Cdkn2c	-0.115243	Dgat1	0.00632049	Bckdha	0.0302001
Gpam	-0.116852	Taldo1	-0.125124	Cd151	-0.00348267	Scp2	0.029821
Aifm1	-0.117857	Uqcrc1	-0.126396	Uck1	-0.00367135	Dhrs7b	0.0284883
Agpat3	-0.1234	Agpat3	-0.147424	Mrpl15	-0.004593	Cpt2	0.0222983
Dram2	-0.127209	Gphn	-0.152011	Elmod3	-0.0117823	Bcl2l13	0.0151125
Slc19a1	-0.129887	Dld	-0.155682	Adipor2	-0.0282642	Uqcrq	0.014467
Taldo1	-0.129985	Dbt	-0.158889	Nabp1	-0.0307442	Ifngr1	0.0144631
Scp2	-0.131886	Ubqln1	-0.163178	Ifngr1	-0.0425324	Ubqln1	0.00655229
Slc5a6	-0.136563	Tkt	-0.168756	Dnajc15	-0.0496616	Cat	-0.011085
Retsat	-0.137077	Esrra	-0.171278	Ndufab1	-0.0528004	Rmdn3	-0.0111967
Ywhag	-0.140202	Decr1	-0.177744	Ppp1r15b	-0.05597	Mtch2	-0.0130222
Rreb1	-0.141731	Ndufa5	-0.183299	Araf	-0.0583069	Phyh	-0.0139566
Cat	-0.147003	G3bp2	-0.192345	Plin2	-0.0619714	Abca1	-0.0165216
Tank	-0.15154	Cat	-0.199593	Stat5a	-0.0899686	Idh3a	-0.0262219
Pfkl	-0.152786	Phyh	-0.200756	Baz2a	-0.102939	Dlat	-0.0388043
Uqcr11	-0.154735	Suclg1	-0.204276	Coq5	-0.112537	Gpam	-0.0415746
Sorbs1	-0.155455	Dhrs7	-0.205129	Reep5	-0.119441	Ptcd3	-0.0518498
Bcl6	-0.170127	Ndufab1	-0.229707	Rmdn3	-0.127859	Ccng2	-0.0565021
Acadm	-0.171545	Ccng2	-0.234874	Bcl2l13	-0.133113	Prdx3	-0.0643765
Arl4a	-0.183928	Hadh	-0.236492	Itsn1	-0.148693	Pdcd4	-0.0692625
Gphn	-0.187929	Ifngr1	-0.236531	Atl2	-0.157538	Ppp1r15b	-0.0744133
Acadl	-0.188251	Gpd2	-0.23662	Ccng2	-0.160056	Ghitm	-0.0784442
Mtch2	-0.190861	Dhcr7	-0.243011	Dhrs7b	-0.164793	Echs1	-0.0787493
Aldh2	-0.191346	Ptcd3	-0.258647	Prdx3	-0.169514	Itsn1	-0.082038
Idh3a	-0.191699	Hibch	-0.258731	Cmpk1	-0.172267	Dhrs7	-0.0888828
Pdcd4	-0.207662	Cs	-0.264852	Hibch	-0.202406	Reep6	-0.0948903
Nabp1	-0.223523	Nabp1	-0.284877	Rtn3	-0.214509	G3bp2	-0.0964576
Ppm1b	-0.225375	Acadm	-0.287337	Phyh	-0.228953	Acadm	-0.0974646
Acads	-0.237223	Tob1	-0.294474	Bckdha	-0.240697	Nabp1	-0.101539
Baz2a	-0.242903	Uqcr11	-0.295387	Gphn	-0.242704	Rreb1	-0.102199
Ucp2	-0.254587	Slc1a5	-0.296942	Slc27a1	-0.247128	Acadl	-0.103512
Cavin1	-0.259838	Idh3a	-0.325282	Ppm1b	-0.260594	Rnf11	-0.105733
Aplp2	-0.26118	Mtch2	-0.327987	Apoe	-0.313856	Decr1	-0.108669
Mgst3	-0.261493	Lpcat3	-0.344313	Echs1	-0.321999	Araf	-0.127788
Itsn1	-0.264406	Pfkl	-0.375836	Dbt	-0.33418	Nkiras1	-0.135113
Lipe	-0.270012	Chchd10	-0.379456	Rnf11	-0.336048	Gpd2	-0.151178
Esrra	-0.270876	Acly	-0.405228	Coq3	-0.337528	Dnajb9	-0.152635
Ubqln1	-0.276811	Acadl	-0.409392	Dhrs7	-0.345452	Rtn3	-0.159693
Ddt	-0.283338	Cpt2	-0.414952	Pqlc3	-0.354773	Ndufab1	-0.174871
Coq3	-0.284667	Bcl6	-0.41794	Decr1	-0.392295	Dbt	-0.192985
Dlat	-0.286762	Pgm1	-0.426881	Abca1	-0.394801	Coq3	-0.206362
Rnf11	-0.288554	Aifm1	-0.433981	Dld	-0.395322	Dld	-0.239964
Fah	-0.293787	Scp2	-0.437447	Nkiras1	-0.416661	Atl2	-0.268721
Slc25a10	-0.294199	Acaa2	-0.461338	Rreb1	-0.423837	Idh1	-0.271759
Reep5	-0.303375	Fah	-0.47716	Chchd10	-0.459223	Gphn	-0.278699
Idh1	-0.306893	Dram2	-0.508883	Mgst3	-0.461702	Cmpk1	-0.310573
Tob1	-0.311589	Slc25a10	-0.519201	Tank	-0.481797	Hibch	-0.318895
Hibch	-0.381625	Dlat	-0.574167	Chuk	-0.485948	Dnajc15	-0.333318
Mgll	-0.414262	Cmpk1	-0.59789	Riok3	-0.614979	Ppm1b	-0.350374
Nkiras1	-0.471265	Idh1	-0.65077	Dram2	-0.634557	Tank	-0.375279
Reep6	-0.494101	Ddt	-0.712833	Ghitm	-0.64088	Sorbs1	-0.423687
Tst	-0.501031	Elovl6	-0.782769	Sowahc	-0.696438	Riok3	-0.462174
Chchd10	-0.761458	Mgst3	-0.878844	Arl4a	-0.788111	Dram2	-0.536013
Pqlc3	-0.848427	Mgll	-1.00507	Gadd45a	-0.795316	Chuk	-0.563906
Phldb1	-0.996987	Tst	-1.06586	Pdcd4	-0.812843	Rab34	-0.846641
Omd	-1.20593	Coq3	-1.3512	Reep6	-0.844506	Mgst3	-1.04256
Cd36	-1.41484	Cd36	-2.3367	Fah	-1.06323	Stom	-1.52962
Stom	-3.0314	Stom	-2.68933	Omd	-1.48802	Omd	-3.70221

## Sheet: Androgen response
E6_1 Gene	E6_1 LFC	E6_2 Gene	E6_2 LFC	E7_1 Gene	E7_1 LFC	E7_2 Gene	E7_2 LFC
Abhd2	1.11153	Rab4a	1.54838	Dhcr24	1.27507	Sgk1	0.925677
Arid5b	0.712512	Arid5b	0.94535	Ccnd3	1.23144	Abhd2	0.910657
Idi1	0.431932	Sgk1	0.89242	Insig1	1.07046	Ccnd3	0.85153
Rrp12	0.41146	Abhd2	0.887245	Hmgcs1	1.05574	Ndrg1	0.704288
Selenop	0.380485	Ndrg1	0.76255	Dbi	1.01912	Selenop	0.592133
Sat1	0.326317	Sat1	0.608339	Idi1	0.968611	Ptk2b	0.586232
Cenpn	0.291373	Srf	0.5416	Hmgcr	0.92395	Akt1	0.579079
Zbtb10	0.274455	Ube2i	0.363421	Plpp1	0.894034	Idi1	0.539478
Ptk2b	0.265947	Elk4	0.354583	Akt1	0.827589	Dbi	0.536776
Ube2i	0.248707	Cdk6	0.316299	Pgm3	0.760804	Dhcr24	0.527093
Dbi	0.215157	Inpp4b	0.28992	Zmiz1	0.655069	Srf	0.450812
Map7	0.210037	Adrm1	0.279723	Gsr	0.6302	Insig1	0.400349
Ngly1	0.187406	Rrp12	0.254677	Abhd2	0.5797	Ube2i	0.373026
Fads1	0.154383	Pa2g4	0.220481	Myl12a	0.506585	Camkk2	0.340688
Rab4a	0.122633	H1f0	0.157563	Srf	0.498363	Xrcc6	0.318077
Adrm1	0.114697	Akt1	0.120558	Sms	0.48899	Myl12a	0.282415
Srp19	0.108176	B4galt1	0.100395	Fkbp5	0.481065	Zmiz1	0.246905
Xrcc6	0.0801874	Myl12a	0.0764969	Xrcc5	0.477043	Pa2g4	0.238096
Xrcc5	0.0645817	Xrcc6	0.0484096	Herc3	0.395423	Tmem50a	0.214596
Slc38a2	0.0555182	Slc38a2	0.0477165	Pa2g4	0.380216	Fkbp5	0.203421
Pa2g4	0.0548682	Vapa	0.0168733	Camkk2	0.368266	Adrm1	0.199645
Myl12a	0.0499523	Ube2j1	0.00361127	Xrcc6	0.358595	Hmgcr	0.155923
Tmem50a	0.0496573	Cenpn	-0.0162114	Sec24d	0.346117	Arid5b	0.135292
Abcc4	0.0453322	Ccnd1	-0.0210293	Selenop	0.345601	B4galt1	0.133382
Akap12	0.000770083	Appbp2	-0.0222105	Fads1	0.315007	Xrcc5	0.127996
Plpp1	-0.00286218	Tnfaip8	-0.0622628	Uap1	0.30864	Sms	0.104736
Slc26a2	-0.00554755	Pgm3	-0.071502	Ptk2b	0.290755	Uap1	0.104563
Cdc14b	-0.0211545	Srp19	-0.0817405	Ube2i	0.278408	Gpd1l	0.103197
Appbp2	-0.0220078	Pias1	-0.08353	Gpd1l	0.234546	Gsr	0.0970276
Elk4	-0.032898	Slc26a2	-0.0865186	Rrp12	0.156105	Pgm3	0.0902936
Acsl3	-0.0593492	Acsl3	-0.0911952	Spcs3	0.155254	Ube2j1	0.0727311
Dhcr24	-0.0636194	B2m	-0.0983728	Slc26a2	0.130546	Rrp12	0.0726202
H1f0	-0.0642298	Ncoa4	-0.101627	Adrm1	0.130166	Herc3	0.068487
Vapa	-0.0710099	Dnajb9	-0.104238	Cdk6	0.0995598	Fads1	0.062382
Ube2j1	-0.084037	Tmem50a	-0.105745	Pias1	0.0978532	Sat1	0.057746
Ncoa4	-0.0846239	Selenop	-0.133733	Sgk1	0.0606273	B2m	0.0470269
Dnajb9	-0.0848796	Fkbp5	-0.133943	Dnajb9	0.041451	Elk4	0.00649691
Herc3	-0.100802	Cdc14b	-0.155092	Abcc4	0.0367516	Pias1	-0.0152632
Tnfaip8	-0.107478	Gnai3	-0.15968	Srp19	-0.0136977	Ncoa4	-0.0481363
Ndrg1	-0.107725	Sord	-0.167487	Acsl3	-0.041792	Spcs3	-0.0502116
Gnai3	-0.11289	Camkk2	-0.170541	Ncoa4	-0.0524305	Hmgcs1	-0.0619988
Gsr	-0.114826	Xrcc5	-0.171691	Akap12	-0.0942105	Hsd17b14	-0.0624849
Pias1	-0.115126	Fads1	-0.183735	Cdc14b	-0.105126	Acsl3	-0.095565
Insig1	-0.128965	Idi1	-0.207183	Tmem50a	-0.10923	Srp19	-0.117039
Elovl5	-0.136801	Ptk2b	-0.212365	Ube2j1	-0.112896	Tpd52	-0.128845
Sms	-0.15048	Ngly1	-0.217237	Tpd52	-0.136746	Tnfaip8	-0.15194
Ccnd1	-0.175586	Insig1	-0.22882	Itgav	-0.144912	Dnajb9	-0.152635
Fkbp5	-0.180295	Sms	-0.237777	Gnai3	-0.175472	Vapa	-0.152661
Akt1	-0.190444	Pdlim5	-0.240283	Pdlim5	-0.180729	Cdk6	-0.158566
Camkk2	-0.20534	Dhcr24	-0.253797	Elovl5	-0.23944	Abcc4	-0.161572
Pdlim5	-0.211329	Tpd52	-0.270458	Appbp2	-0.274812	Pdlim5	-0.178795
Sord	-0.21864	Uap1	-0.29275	Vapa	-0.27573	Gnai3	-0.202326
Rps6ka3	-0.246022	Abcc4	-0.334433	Tnfaip8	-0.287507	Ell2	-0.20847
Itgav	-0.251625	Rps6ka3	-0.358742	Map7	-0.321198	Elovl5	-0.215893
Tsc22d1	-0.275446	Ell2	-0.360835	Lman1	-0.355735	Plpp1	-0.256531
Uap1	-0.283121	Hsd17b14	-0.364682	B2m	-0.360309	Cenpn	-0.260954
Srf	-0.283388	Itgav	-0.382459	Ell2	-0.371267	Appbp2	-0.280615
Spcs3	-0.309003	Gsr	-0.430082	Cenpn	-0.400994	Ccnd1	-0.289654
Tpd52	-0.310663	Gpd1l	-0.479446	Rps6ka3	-0.422385	Slc38a2	-0.297059
Cdk6	-0.320575	Elovl5	-0.510196	Ngly1	-0.471332	Slc26a2	-0.29985
Pgm3	-0.33606	Spcs3	-0.535481	Tsc22d1	-0.578457	Sord	-0.309273
Zmiz1	-0.341082	Hmgcr	-0.572821	Slc38a2	-0.609364	H1f0	-0.346018
B4galt1	-0.354082	Zmiz1	-0.573163	B4galt1	-0.783148	Cdc14b	-0.348203
B2m	-0.357074	Tsc22d1	-0.593265	Hsd17b14	-0.806392	Ngly1	-0.398577
Hmgcr	-0.367031	Lman1	-0.629033	Ccnd1	-0.812684	Rps6ka3	-0.43305
Ell2	-0.396439	Dbi	-0.668936	Sord	-0.826382	Itgav	-0.445777
Lman1	-0.463102	Ccnd3	-0.670094	Elk4	-0.90895	Lman1	-0.509649
Sgk1	-0.539995	Hmgcs1	-0.851777	Sat1	-1.10927	Map7	-0.579789
Ccnd3	-0.582806	Sec24d	-0.895219	Ndrg1	-1.1155	Akap12	-0.633622
Inpp4b	-0.759889	Herc3	-0.920966	Arid5b	-1.20223	Tsc22d1	-0.648304
Hmgcs1	-0.835989	Akap12	-1.0055	H1f0	-1.24701	Sec24d	-0.659745
Hsd17b14	-0.958606	Plpp1	-1.11894	Inpp4b	-1.6265	Rab4a	-0.747421
Sec24d	-0.989544	Map7	-1.754	Rab4a	-2.22113	Inpp4b	-0.840027
Gpd1l	-1.06184	Zbtb10	-2.0631	Zbtb10	-2.36254	Zbtb10	-6.56203

## Sheet: Apical junction
E6_1 Gene	E6_1 LFC	E6_2 Gene	E6_2 LFC	E7_1 Gene	E7_1 LFC	E7_2 Gene	E7_2 LFC
Fbn1	6.89919	Mpzl2	2.96941	Fbn1	2.59052	Mpzl2	4.25671
Mpzl2	1.32585	Fbn1	1.99246	Actb	1.19873	Fbn1	2.61222
Cercam	0.874456	Nexn	1.87206	Insig1	1.07046	Nlgn2	1.26607
Wnk4	0.739166	Itgb4	1.76502	Rhof	0.997136	Cnn2	1.04298
Nrap	0.706931	Tmem8b	1.56832	Itgb4	0.936917	Zyx	1.00192
Traf1	0.632773	Nrap	1.5654	Flnc	0.874205	Plcg1	0.937391
Icam2	0.611085	Cldn15	1.56397	Hras	0.819051	Itga3	0.815837
Mapk11	0.483021	Wnk4	1.28273	Itga3	0.769535	Actb	0.680582
Cldn15	0.472409	Thbs3	1.25658	Pfn1	0.756326	Rhof	0.669639
Lama3	0.417966	Sorbs3	1.12066	Mvd	0.707601	Mvd	0.612941
Tspan4	0.352062	Jam3	1.01435	Actn4	0.705545	Pfn1	0.567691
Pecam1	0.2779	Nlgn2	0.970798	Tubg1	0.61883	Nectin2	0.5484
Itga3	0.266056	Cd274	0.776246	Cap1	0.557982	Gnai2	0.499316
Shc1	0.264817	Kcnh2	0.74029	Adam15	0.555261	Hras	0.496958
Icam1	0.247979	Plcg1	0.731203	Gnai2	0.551301	Traf1	0.490545
Pfn1	0.242533	Grb7	0.510683	Amh	0.529601	Rras	0.483497
Hras	0.236998	Amh	0.502355	Tspan4	0.517791	Inppl1	0.47879
Nectin2	0.229064	Vcl	0.490029	Akt2	0.488305	Akt2	0.471983
Gtf2f1	0.223643	Tspan4	0.467344	Dhx16	0.473706	Mapk11	0.451708
Cd274	0.221362	Flnc	0.46257	Ywhah	0.464016	Icam1	0.447147
Syk	0.220361	Rras	0.458471	Gtf2f1	0.432789	Vav2	0.435327
Evl	0.208755	Amigo1	0.450711	Mapk14	0.41088	Insig1	0.400349
Itgb4	0.183059	Itga10	0.420495	Syk	0.400016	Crat	0.395226
Amigo1	0.180169	Nectin2	0.420247	Msn	0.389641	Rsu1	0.392097
Jam3	0.159633	Myh10	0.409886	Bmp1	0.385015	Baiap2	0.361645
Cap1	0.152777	Akt2	0.365457	Vcl	0.380772	Myl12b	0.353028
Cntn1	0.141621	Icam1	0.358126	Actg1	0.353564	Lama3	0.352162
Amh	0.127934	Hras	0.324812	Baiap2	0.350388	Rac2	0.346909
Sympk	0.1258	Mpzl1	0.293554	Nf2	0.346394	Vasp	0.344789
Jup	0.116837	Shc1	0.284865	Hadh	0.342386	Cap1	0.323311
Cnn2	0.111789	Actg1	0.279128	Pik3cb	0.330524	Tmem8b	0.305058
Akt2	0.102346	Crat	0.276455	Myl12b	0.330016	Amigo1	0.30458
Mapk14	0.0957164	Rac2	0.259865	Grb7	0.324545	Actg1	0.296311
Ptprc	0.0925798	Jup	0.247915	Cnn2	0.295802	Map4k2	0.279983
Actn4	0.0797267	Nf1	0.238333	Sympk	0.289554	Itgb4	0.27894
Rras	0.0736094	Akt3	0.227481	Crat	0.278018	Syk	0.278419
Cd86	0.0682887	Myl12b	0.217899	Taok2	0.2678	Thbs3	0.273056
Exoc4	0.0484051	Pkd1	0.207625	Mpzl1	0.25451	Nrxn2	0.271691
Myh9	0.0468497	Dlg1	0.203015	Vav2	0.232227	Ldlrap1	0.26836
Map3k20	0.0372537	Map3k20	0.185522	Ptk2	0.184642	Actn4	0.255715
Akt3	0.00550516	Cnn2	0.184417	Nectin2	0.165847	Dhx16	0.25223
Tial1	-0.000474335	Exoc4	0.157207	Evl	0.162329	Icam2	0.242517
Arpc2	-0.00312707	Cdsn	0.153494	Icam2	0.161616	Hadh	0.23782
Hadh	-0.00687909	Amigo2	0.144824	Mapk11	0.155987	Gtf2f1	0.229507
Tubg1	-0.00732922	Ctnnd1	0.144002	Pik3r3	0.144927	Pbx2	0.223374
Dhx16	-0.0141229	Icam2	0.121171	Traf1	0.137285	Sympk	0.216644
Arhgef6	-0.0322399	Inppl1	0.12106	Nlgn2	0.133711	Bmp1	0.212918
Ywhah	-0.0332107	Pik3cb	0.113131	Ptprc	0.115635	Tubg1	0.189334
Cdsn	-0.0334976	Wasl	0.108416	Cercam	0.112502	Mapk14	0.183873
Cdk8	-0.0352017	B4galt1	0.100395	Cd86	0.0864318	Adam15	0.181396
Dlg1	-0.0361822	Itgb1	0.0846665	Myh9	0.0592474	Exoc4	0.16696
Crat	-0.040704	Gnai2	0.0619646	Jam3	0.0467639	Taok2	0.166087
Taok2	-0.0424214	Nf2	0.0617456	Vasp	0.0408204	B4galt1	0.133382
Msn	-0.0464209	Gtf2f1	0.0551805	Ldlrap1	0.0340472	Lima1	0.11585
Skap2	-0.0591803	Cercam	0.0509419	Arpc2	0.0292996	Ctnnd1	0.0946974
Gnai2	-0.0607808	Myh9	0.049097	Zyx	0.0274328	Shc1	0.0909449
Actg1	-0.0632179	Mvd	0.0197171	Plcg1	0.0245076	Vcl	0.0791224
Grb7	-0.065313	Vasp	0.0126323	Inppl1	0.022844	Nf2	0.0653788
Nf2	-0.0689083	Cd86	0.00251471	Jup	0.0195534	Amigo2	0.0584502
Ikbkg	-0.0747621	Pfn1	-0.000680236	Pbx2	0.0112935	Myh9	0.0560837
Adam9	-0.0749672	Taok2	-0.00988151	Map3k20	0.00866356	Jup	0.0462527
Ctnnd1	-0.0771164	Pbx2	-0.0130061	Rac2	0.00454407	Msn	0.0273534
Pik3cb	-0.0802208	Tsc1	-0.014341	Rsu1	0.00356782	Akt3	0.0242706
Mvd	-0.0818048	Itga3	-0.0165336	Lima1	-0.000506941	Pecam1	-0.0131164
Map4k2	-0.0847685	Sympk	-0.0196325	Arhgef6	-0.00676487	Cd274	-0.0274511
Nf1	-0.0850527	Cap1	-0.0215547	Exoc4	-0.00885656	Ywhah	-0.0319832
Mpzl1	-0.0853263	Vcan	-0.0504943	Cdsn	-0.0172792	Epb41l2	-0.0330005
Myl12b	-0.093596	Mpp5	-0.0572866	Shc1	-0.0195095	Arpc2	-0.0407983
Amigo2	-0.102869	Ikbkg	-0.0757364	Map4k2	-0.0266925	Ptprc	-0.0563904
Tsc1	-0.107267	Tial1	-0.0803757	Rras	-0.0388043	Ikbkg	-0.0622617
Ptk2	-0.110539	Syk	-0.108293	Epb41l2	-0.0392416	Itga10	-0.0725988
Rac2	-0.112964	Adam9	-0.113746	Icam1	-0.0508956	Skap2	-0.0756362
Nrxn2	-0.116607	Actn4	-0.117409	Mpp5	-0.0760965	Flnc	-0.0817438
Lima1	-0.121494	Dhx16	-0.13192	Tial1	-0.0774302	Mpp5	-0.0826926
Insig1	-0.128965	Vav2	-0.134112	Wnk4	-0.0852214	Tspan4	-0.0840208
Mpp5	-0.132696	Ywhah	-0.145826	Pecam1	-0.12255	Pik3cb	-0.0871901
Pbx2	-0.139246	Pten	-0.158643	Itga10	-0.124254	Map3k20	-0.0930407
Vasp	-0.143229	Bmp1	-0.160317	Skap2	-0.156585	Dlg1	-0.102936
Pik3r3	-0.160591	Actb	-0.164542	Ikbkg	-0.181817	Adam9	-0.115571
Actb	-0.163378	Pik3r3	-0.173463	Pkd1	-0.187822	Ptk2	-0.136572
Inppl1	-0.18211	Ldlrap1	-0.176195	Amigo1	-0.206217	Pkd1	-0.139879
Flnc	-0.182946	Nrxn2	-0.179134	Src	-0.210646	Itgb1	-0.143479
Rasa1	-0.204991	Rasa1	-0.185189	Nrap	-0.241436	Arhgef6	-0.145452
Pten	-0.240168	Map4k2	-0.194403	Adam9	-0.246506	Nf1	-0.150372
Zyx	-0.254256	Skap2	-0.197326	Amigo2	-0.274202	Wasl	-0.153346
Tmem8b	-0.260798	Ptk2	-0.228518	Wasl	-0.304055	Evl	-0.156841
Rhof	-0.269683	Insig1	-0.22882	Dlg1	-0.309598	Tsc1	-0.203172
Myh10	-0.276232	Arpc2	-0.231044	Nf1	-0.322173	Mpzl1	-0.209345
Vcan	-0.28067	Hadh	-0.236492	Tsc1	-0.323001	Wnk4	-0.256079
Wasl	-0.317867	Msn	-0.246491	Rasa1	-0.3611	Grb7	-0.261738
Rsu1	-0.32573	Adam15	-0.258811	Pten	-0.389166	Cdsn	-0.262295
Plcg1	-0.327136	Tubg1	-0.259967	Itgb1	-0.439093	Nrap	-0.292355
Ldlrap1	-0.334713	Zyx	-0.273597	Cldn15	-0.450143	Src	-0.294568
Pkd1	-0.343837	Ptprc	-0.292857	Ctnnd1	-0.492785	Tial1	-0.322924
B4galt1	-0.354082	Cdk8	-0.349583	Cdk8	-0.516554	Pik3r3	-0.401822
Baiap2	-0.354763	Mapk14	-0.366824	Thbs3	-0.54859	Pten	-0.434173
Vav2	-0.360175	Evl	-0.380989	Nrxn2	-0.559384	Cldn15	-0.442199
Adam15	-0.383522	Mapk11	-0.40679	Myh10	-0.565571	Rasa1	-0.477594
Thbs3	-0.504243	Epb41l2	-0.482226	Cd274	-0.678041	Cdk8	-0.491007
Itga10	-0.517403	Src	-0.507618	Akt3	-0.730065	Sorbs3	-0.52871
Itgb1	-0.540489	Rhof	-0.569771	B4galt1	-0.783148	Cntn1	-0.764793
Src	-0.555988	Traf1	-0.596173	Lama3	-0.987795	Myh10	-0.77132
Nlgn2	-0.626901	Arhgef6	-0.674982	Cntn1	-1.17497	Jam3	-0.807687
Epb41l2	-0.656978	Rsu1	-0.705022	Mpzl2	-1.3799	Cercam	-0.873841
Bmp1	-0.659086	Baiap2	-0.797474	Vcan	-1.40931	Cd86	-0.975358
Sorbs3	-0.683494	Lima1	-0.846547	Tmem8b	-1.51394	Amh	-1.03835
Vcl	-0.924516	Cntn1	-0.97709	Nexn	-1.51675	Vcan	-1.14079
Nexn	-1.10012	Pecam1	-1.14207	Sorbs3	-3.00497	Nexn	-2.14962
Kcnh2	-1.48865	Lama3	-1.69959	Kcnh2	-4.2887	Kcnh2	-3.72965

## Sheet: Apoptosis
E6_1 Gene	E6_1 LFC	E6_2 Gene	E6_2 LFC	E7_1 Gene	E7_1 LFC	E7_2 Gene	E7_2 LFC
Cdkn1a	0.605343	Prf1	2.66989	Dcn	1.58979	Cd44	1.41265
Txnip	0.598166	Tgfb2	1.37469	Nefh	1.42607	Gsn	1.06186
Gadd45a	0.54484	Bcl2l2	1.29357	Cd2	1.31841	Dcn	1.00138
Gpx3	0.464034	Timp1	1.20243	Hmox1	1.19047	Cd2	0.920675
Ddit3	0.438591	Cdkn1a	1.05341	Gpx1	0.837817	Eno2	0.802689
Bcl2l1	0.433098	Smad7	0.97381	Gsn	0.798009	Ddit3	0.710809
Dcn	0.402106	Sqstm1	0.886527	Gstm1	0.780552	Btg2	0.705632
Gstm1	0.391828	Gpx3	0.833399	Cdk2	0.7196	Smad7	0.703258
Gsn	0.380006	Il1a	0.76056	Smad7	0.677975	Cdc25b	0.684449
Tgfb2	0.362541	Ddit3	0.658327	Dnaja1	0.671174	Nefh	0.642943
Bax	0.360091	Gadd45a	0.621777	Tnf	0.639801	Bmf	0.64268
Psen1	0.346101	Pdgfrb	0.615656	Gsr	0.6302	Rhot2	0.469234
Pdgfrb	0.344412	Bcl2l1	0.610065	Rhot2	0.587207	Gadd45b	0.451448
Gpx1	0.34243	Sat1	0.608339	Bid	0.576158	Bax	0.441055
Sat1	0.326317	Rela	0.485564	Casp9	0.519713	Gch1	0.412379
Sqstm1	0.3066	Gadd45b	0.468341	Prf1	0.500996	Gpx4	0.40592
Jun	0.292496	Gch1	0.449847	Hmgb2	0.491675	Gpx3	0.37008
Rhot2	0.282498	Eno2	0.390883	Casp6	0.481221	Bcl2l11	0.353893
Casp2	0.23295	Tnf	0.390708	Sc5d	0.471023	Mcl1	0.35338
Cth	0.220729	Bcl2l11	0.369111	Bax	0.459833	Cdk2	0.33699
Sptan1	0.20751	Cdc25b	0.355605	Dap3	0.456848	Cdkn1a	0.336776
Casp9	0.203034	Tnfrsf12a	0.328059	Casp8	0.419383	Dap	0.331948
Sod1	0.193602	Slc20a1	0.324948	Ebp	0.392992	Dffa	0.331771
Cdk2	0.185536	Irf1	0.286681	Bcap31	0.370473	Ppp2r5b	0.329679
Nefh	0.168897	Hmox1	0.216015	Dffa	0.333482	Bid	0.323756
Irf1	0.162579	Gsn	0.21191	Ctnnb1	0.323603	Timp1	0.319867
Rela	0.154359	Sod2	0.196413	Dap	0.311596	Dap3	0.297939
Mcl1	0.151877	Cd44	0.194368	Tnfrsf12a	0.28523	Retsat	0.290836
Dap	0.145466	Crebbp	0.187396	Gpx4	0.283884	Casp9	0.285665
Madd	0.128185	Bax	0.175893	Madd	0.279484	Tspo	0.271403
Dap3	0.12006	Btg2	0.174916	Psen2	0.259851	Rara	0.257398
Bcap31	0.104642	Diablo	0.159195	Fdxr	0.247354	Rela	0.244964
Diablo	0.103897	Txnip	0.158656	Top2a	0.243043	Bnip3l	0.229937
Isg20	0.0994101	H1f0	0.157563	Tspo	0.229666	Bcap31	0.224425
Gpx4	0.068325	Casp2	0.153206	Etf1	0.215822	Gpx1	0.203914
Brca1	0.0629189	Sptan1	0.143732	Retsat	0.19133	Psen1	0.201294
Vdac2	0.0528203	Bnip3l	0.137055	Slc20a1	0.188679	Diablo	0.198939
Ctnnb1	0.0498991	Gpx4	0.131168	Ppp2r5b	0.185863	Sod1	0.191864
Bcl10	0.0490647	Rara	0.130854	Ptk2	0.184642	Tnf	0.183802
Bid	0.0475605	Bmf	0.111923	Sod2	0.142892	Slc20a1	0.175444
Sc5d	0.0446122	Dffa	0.10296	Casp3	0.132317	Tnfrsf12a	0.170666
Casp8	0.0420579	Birc3	0.099478	Tgfb2	0.125808	Gadd45a	0.168569
Dffa	0.0416192	Vdac2	0.0974597	Wee1	0.103898	Casp6	0.167689
Lmna	0.0256359	Ctnnb1	0.0922275	Gpx3	0.091706	Hmgb2	0.167245
Hmgb2	0.0249237	Cdkn1b	0.0900118	Sod1	0.0879317	Casp2	0.138023
Ebp	0.0219512	Gpx1	0.0873633	Diablo	0.0878622	Dnaja1	0.133136
Cdc25b	0.0153255	Tspo	0.0837995	Erbb3	0.0759171	Madd	0.131813
Psen2	0.00660379	Sod1	0.0793361	Dnajc3	0.0692336	Fdxr	0.129325
Casp1	0.00375521	Psen1	0.0620446	Casp7	0.0439301	Lmna	0.116562
Igf2r	0.000603266	Madd	0.0608651	Psen1	0.0243969	Ebp	0.110412
Bcl2l11	-0.00211312	Bcl10	0.0418881	Cdc25b	0.0228522	Psen2	0.105727
Ppt1	-0.0342688	Bcap31	0.0365287	Cd44	0.0123576	Gsr	0.0970276
Cd2	-0.0348314	Ppp2r5b	0.026075	Vdac2	0.00894307	Sod2	0.0969845
Dnaja1	-0.0355188	Lmna	0.0239931	Mcl1	-0.0168399	Erbb3	0.0957284
Ifngr1	-0.0369373	Mcl1	8.0919e-05	Brca1	-0.0216838	Sc5d	0.0904186
Tnf	-0.0422541	Rhot2	-0.00731763	Dnm1l	-0.0368063	Ctnnb1	0.0867159
Birc3	-0.0601682	Pdcd4	-0.0193657	Egr3	-0.0408548	Casp8	0.0629042
H1f0	-0.0642298	Ccnd1	-0.0210293	Ifngr1	-0.0425324	Sat1	0.057746
Bnip3l	-0.0722575	Nefh	-0.0240566	Casp2	-0.0631845	Vdac2	0.0325584
Casp6	-0.073567	Cth	-0.050791	Isg20	-0.0643896	Bcl10	0.0285293
Etf1	-0.0805501	Erbb3	-0.0760041	Bcl10	-0.0796918	Sptan1	0.0271189
Top2a	-0.0982133	Cdk2	-0.0789901	Bnip3l	-0.103111	Ifngr1	0.0144631
Bmf	-0.100732	Igf2r	-0.0908091	Ppp3r1	-0.118644	Hmox1	-0.0125662
Rhob	-0.102498	Dnm1l	-0.0970771	Sptan1	-0.132931	Irf1	-0.0553089
Crebbp	-0.104383	Retsat	-0.106694	Ppt1	-0.162317	Etf1	-0.0568762
Tnfrsf12a	-0.105987	Dnaja1	-0.11253	Rela	-0.210561	Tap1	-0.0686477
Ptk2	-0.110539	Tap1	-0.112545	Rock1	-0.217778	Pdcd4	-0.0692625
Gsr	-0.114826	Isg20	-0.144975	Xiap	-0.234746	Lef1	-0.0750922
Btg2	-0.116207	Dap	-0.150585	Igf2r	-0.257475	Bcl2l1	-0.0975502
Ppp3r1	-0.118651	Add1	-0.159897	Casp1	-0.258189	Add1	-0.0984294
Casp4	-0.125211	Dap3	-0.170016	Cyld	-0.274291	Rhob	-0.105111
Retsat	-0.137077	Ppt1	-0.175946	Add1	-0.27556	Sqstm1	-0.109068
Pmaip1	-0.137913	Etf1	-0.179538	Tap1	-0.285182	Cth	-0.124768
Sod2	-0.142313	Casp9	-0.189784	Cdkn1a	-0.291686	Top2a	-0.12702
Add1	-0.150803	Cd69	-0.209509	Rhob	-0.291842	Ptk2	-0.136572
Cdkn1b	-0.152514	Rhob	-0.213371	Rara	-0.305511	Dnajc3	-0.179817
Cyld	-0.157362	Dnajc3	-0.219774	Lef1	-0.340605	Birc3	-0.181249
Casp7	-0.158176	Ptk2	-0.228518	Bcl2l11	-0.369042	Ppt1	-0.182894
Tspo	-0.1662	Ifngr1	-0.236531	Bmf	-0.38622	Dnm1l	-0.192634
Ccnd1	-0.175586	Ebp	-0.238464	Btg2	-0.407889	Casp7	-0.206469
Dnm1l	-0.176203	Xiap	-0.246498	Lmna	-0.444719	Txnip	-0.249089
Xiap	-0.191689	Cyld	-0.250363	Birc3	-0.535331	Cyld	-0.252372
Fas	-0.193824	Psen2	-0.255186	Jun	-0.56896	Isg20	-0.253476
Erbb3	-0.194216	Fas	-0.285742	Crebbp	-0.594767	Igf2r	-0.259196
Pdcd4	-0.207662	Atf3	-0.296945	Irf1	-0.6058	Ccnd1	-0.289654
Wee1	-0.208594	Jun	-0.308214	Cth	-0.646604	Gstm1	-0.29723
Dnajc3	-0.228376	Bid	-0.32054	Cflar	-0.66452	Brca1	-0.29888
Slc20a1	-0.241786	Sc5d	-0.33202	Bcl2l1	-0.669627	Wee1	-0.303027
Hmox1	-0.264521	Hmgb2	-0.38602	Txnip	-0.724666	Pmaip1	-0.326951
Tap1	-0.26473	Ppp3r1	-0.390483	Eno2	-0.734906	Ppp3r1	-0.336291
Ppp2r5b	-0.268298	Fdxr	-0.393038	Ddit3	-0.771745	Casp1	-0.339989
Avpr1a	-0.272666	Rock1	-0.396519	Gadd45b	-0.779712	H1f0	-0.346018
Rara	-0.282479	Casp8	-0.406173	Pmaip1	-0.790886	Xiap	-0.363033
Gch1	-0.282617	Casp6	-0.407586	Gadd45a	-0.795316	Pdgfrb	-0.381497
Gadd45b	-0.2933	Avpr1a	-0.410488	Ccnd1	-0.812684	Atf3	-0.384494
Casp3	-0.296718	Wee1	-0.422091	Pdcd4	-0.812843	Casp3	-0.422667
Atf3	-0.300209	Gsr	-0.430082	Il1a	-0.836966	Casp4	-0.499689
Eno2	-0.397902	Top2a	-0.492921	Sqstm1	-0.969788	Rock1	-0.524216
Rock1	-0.406336	Casp7	-0.495282	Avpr1a	-0.982745	Cdkn1b	-0.578505
Fdxr	-0.426032	Casp3	-0.542448	Gch1	-1.06273	Crebbp	-0.6215
Bcl2l2	-0.434217	Brca1	-0.585499	Cdkn1b	-1.06296	Cd69	-0.682722
Cd69	-0.579257	Casp1	-0.602341	Fas	-1.06941	Egr3	-0.685934
Il1a	-0.612031	Gstm1	-0.648324	Sat1	-1.10927	Bcl2l2	-0.902417
Prf1	-0.624382	Pmaip1	-0.661225	Bcl2l2	-1.15334	Fas	-1.00873
Cflar	-0.784229	Cflar	-0.667649	H1f0	-1.24701	Cflar	-1.08972
Timp1	-0.912249	Egr3	-0.686774	Nedd9	-1.25949	Prf1	-1.2565
Cd44	-1.02895	Cd2	-0.77169	Timp1	-1.43944	Jun	-1.34717
Egr3	-1.20925	Lef1	-1.30689	Cd69	-1.52857	Il1a	-1.72284
Lef1	-1.34477	Casp4	-2.37583	Atf3	-1.63481	Tgfb2	-1.74437
Smad7	-1.71853	Nedd9	-2.52457	Casp4	-2.53829	Avpr1a	-2.63984
Nedd9	-3.03949	Dcn	-5.23054	Pdgfrb	-3.75128	Nedd9	-4.03484

## Sheet: Cholesterol homeostasis
E6_1 Gene	E6_1 LFC	E6_2 Gene	E6_2 LFC	E7_1 Gene	E7_1 LFC	E7_2 Gene	E7_2 LFC
Chka	0.733249	Cpeb2	1.13598	Sema3b	1.67284	Aldoc	1.63206
Fdps	0.557387	Ethe1	0.98197	Ldlr	1.48003	Dhcr7	0.81818
Ethe1	0.552744	Nfil3	0.882755	Acat2	1.45432	Atf5	0.784806
Cbs	0.450869	Chka	0.766499	Lss	1.27316	Fdps	0.677795
Idi1	0.431932	Ech1	0.711332	Fabp5	1.19636	Cpeb2	0.673389
Trib3	0.311845	Trib3	0.691991	Dhcr7	1.12646	Fdft1	0.634517
Cpeb2	0.253418	Atf5	0.634994	Nsdhl	1.06611	Fbxo6	0.613723
Pcyt2	0.246059	Cxcl16	0.508243	Hmgcs1	1.05574	Mvd	0.612941
Atf5	0.2294	Fbxo6	0.431101	Hsd17b7	1.05371	Lss	0.611061
Tmem97	0.208639	Tnfrsf12a	0.328059	Fasn	1.036	Pcyt2	0.600356
Ech1	0.129468	Tmem97	0.318534	Fdft1	0.973669	Acat2	0.580974
Tm7sf2	0.10992	Pnrc1	0.317163	Idi1	0.968611	Ech1	0.572187
Gusb	0.0775719	Actg1	0.279128	Sqle	0.964811	Ldlr	0.558016
Alcam	0.0765788	Aldoc	0.166803	Hmgcr	0.92395	Idi1	0.539478
Lgmn	0.0687601	Ctnnb1	0.0922275	Fdps	0.893497	Fabp5	0.502551
Pdk3	0.053362	Jag1	0.0674384	Tm7sf2	0.850002	Mvk	0.494668
Ctnnb1	0.0498991	Mvd	0.0197171	Aldoc	0.838347	Pnrc1	0.479573
Mvk	0.0480878	Fdft1	0.00513269	Pcyt2	0.767573	Fam129a	0.444139
Sc5d	0.0446122	Abca2	-0.0308421	Stard4	0.73599	Ethe1	0.431299
Fdft1	0.0379658	Pcyt2	-0.0328921	Mvd	0.707601	Chka	0.415961
Pmvk	0.0302894	Mvk	-0.0329185	Mvk	0.611233	Nsdhl	0.404014
Ebp	0.0219512	Fasn	-0.0464128	Sc5d	0.471023	Fasn	0.374064
Aldoc	0.0156139	Pmvk	-0.0558886	Gusb	0.466792	Antxr2	0.308788
Lss	-0.000449059	Atxn2	-0.0693994	Abca2	0.432838	Actg1	0.296311
Sema3b	-0.00782174	Lgmn	-0.134038	Acss2	0.417563	Sqle	0.289499
Fbxo6	-0.0279337	Idi1	-0.207183	Tmem97	0.401761	Gusb	0.271279
Nfil3	-0.0417738	Ebp	-0.238464	Ebp	0.392992	Pmvk	0.257232
Dhcr7	-0.0511321	Dhcr7	-0.243011	Srebf2	0.378412	Tm7sf2	0.243016
Nsdhl	-0.0624443	Srebf2	-0.255132	Actg1	0.353564	Srebf2	0.226036
Actg1	-0.0632179	Tm7sf2	-0.271854	Fbxo6	0.3447	Acss2	0.212421
Fasn	-0.0646903	Gusb	-0.285411	Ctnnb1	0.323603	Nfil3	0.20837
Mvd	-0.0818048	Atf3	-0.296945	Tnfrsf12a	0.28523	Abca2	0.191733
Acss2	-0.0900713	Fdps	-0.304099	Pdk3	0.254536	Tnfrsf12a	0.170666
Fabp5	-0.104312	Sc5d	-0.33202	Pmvk	0.247608	Lgmn	0.159218
Tnfrsf12a	-0.105987	Antxr2	-0.40481	Ech1	0.11286	Hmgcr	0.155923
Atxn2	-0.190407	Lss	-0.406539	Atxn2	0.101216	Stard4	0.112798
Pnrc1	-0.194726	Acss2	-0.409815	Ethe1	0.0727331	Ebp	0.110412
Antxr2	-0.209851	Avpr1a	-0.410488	Cbs	-0.0182239	Tmem97	0.106404
Cxcl16	-0.214496	Sqle	-0.460347	Alcam	-0.252654	Sc5d	0.0904186
Avpr1a	-0.272666	Anxa5	-0.471698	Antxr2	-0.264029	Ctnnb1	0.0867159
Srebf2	-0.273965	Alcam	-0.506241	Lgmn	-0.310431	Trib3	0.0412398
Atf3	-0.300209	Hmgcr	-0.572821	Pnrc1	-0.393848	Atxn2	-0.0356938
Sqle	-0.330888	Ldlr	-0.584622	Chka	-0.414672	Hsd17b7	-0.0483778
Acat2	-0.359279	Stard4	-0.689935	Cpeb2	-0.453283	Hmgcs1	-0.0619988
Hmgcr	-0.367031	Fabp5	-0.724924	Jag1	-0.672418	Pdk3	-0.112865
Stard4	-0.427606	Acat2	-0.736007	Cxcl16	-0.708226	Anxa5	-0.186132
Anxa5	-0.468019	Pdk3	-0.804888	Atf5	-0.772667	Sema3b	-0.199057
Abca2	-0.481221	Hsd17b7	-0.82683	Avpr1a	-0.982745	Cbs	-0.209341
Jag1	-0.531061	Nsdhl	-0.830835	Anxa5	-1.13365	Atf3	-0.384494
Hsd17b7	-0.576232	Hmgcs1	-0.851777	Trib3	-1.30923	Alcam	-0.432581
Ldlr	-0.644336	Cbs	-1.05084	Atf3	-1.63481	Cxcl16	-0.587869
Hmgcs1	-0.835989	Sema3b	-1.58451	Nfil3	-1.92254	Jag1	-0.600025
Fam129a	-2.57718	Fam129a	-1.70597	Fam129a	-2.37962	Avpr1a	-2.63984

## Sheet: DNA repair
E6_1 Gene	E6_1 LFC	E6_2 Gene	E6_2 LFC	E7_1 Gene	E7_1 LFC	E7_2 Gene	E7_2 LFC
Polr2d	0.507793	Npr2	5.6254	Ccno	0.996238	Npr2	5.79061
Ercc1	0.476991	Vps37d	0.767868	Polr2f	0.855262	Vps37d	0.915267
Itpa	0.428019	Snapc4	0.715141	Dad1	0.70168	Ccno	0.747384
Nme1	0.421116	Usp11	0.593557	Nme1	0.684062	Nt5c	0.630288
Polr2c	0.36055	Brf2	0.592428	Hcls1	0.640741	Polb	0.629092
Rpa2	0.360541	Ercc1	0.547537	Dgcr8	0.625199	Polr1d	0.553389
Polr1c	0.360459	Ada	0.539775	Umps	0.619902	Nelfe	0.5363
Rfc4	0.360432	Tk2	0.518851	Polr2a	0.608665	Ada	0.479197
Polr2a	0.344331	Rad52	0.466098	Pola2	0.588897	Poll	0.466495
Pola2	0.343881	Polr1d	0.457601	Polr2j	0.588871	Polr2j	0.442515
Alyref	0.343847	Edf1	0.423665	Tyms	0.576215	Rfc3	0.433011
Gtf3c5	0.334252	Nelfb	0.422685	Mrpl40	0.556684	Guk1	0.429508
Polr2j	0.332217	Dad1	0.415693	Polh	0.548836	Hcls1	0.42511
Rfc5	0.326986	Snapc5	0.414979	Ddb1	0.542679	Bola2	0.421272
Gmpr2	0.326707	Taf1c	0.372989	Aprt	0.538718	Polr2f	0.419055
Ada	0.307507	Polr2c	0.365235	Alyref	0.535788	Gpx4	0.40592
Polr1d	0.30481	Ago4	0.343534	Pcna	0.527833	Pold4	0.400989
Pde4b	0.302035	Surf1	0.336931	Zwint	0.488983	Snapc5	0.400398
Guk1	0.292462	Rae1	0.328508	Dut	0.486793	Aprt	0.400367
Tyms	0.277513	Ercc5	0.31587	Lig1	0.484991	Ddb1	0.388678
Surf1	0.275131	Aprt	0.306968	Rfc5	0.480857	Edf1	0.37304
Prim1	0.272414	Polb	0.304673	Rfc3	0.461917	Dad1	0.367597
Polh	0.265822	Polr2d	0.292486	Rpa3	0.441938	Polh	0.359073
Impdh2	0.265059	Nelfe	0.281638	Sf3a3	0.439471	Brf2	0.358985
Ercc8	0.261809	Adrm1	0.279723	Gtf2f1	0.432789	Polr2a	0.32274
Brf2	0.259928	Guk1	0.270189	Nelfe	0.427149	Nelfb	0.322539
Polr3c	0.257164	Bola2	0.264928	Fen1	0.417431	Snapc4	0.318781
Hcls1	0.245643	Eloa	0.263329	Guk1	0.408294	Polr2c	0.318502
Nfx1	0.238694	Polr2i	0.254236	Snapc4	0.407764	Nme4	0.313952
Dad1	0.236865	Poll	0.250992	Pom121	0.393575	Pola2	0.305088
Gtf2h3	0.23622	Polr2h	0.222315	Nt5c	0.390486	Dgcr8	0.294351
Lig1	0.234587	Ercc8	0.220567	Sac3d1	0.39006	Mrpl40	0.290737
Ssrp1	0.232942	Smad5	0.213836	Rfc2	0.374156	Rfc5	0.281791
Tarbp2	0.228507	Taf10	0.209439	Bcap31	0.370473	Rae1	0.276992
Gtf2f1	0.223643	Nme4	0.196621	Ercc3	0.354324	Taf10	0.254995
Sf3a3	0.221222	Pold4	0.193975	Rbx1	0.344557	Polr2g	0.247554
Rfc2	0.220437	Ddb2	0.18503	Nudt9	0.338349	Polr2e	0.245621
Usp11	0.220079	Vps37b	0.184718	Taf6	0.334866	Rad52	0.236224
Gtf2h5	0.218153	Gtf2h5	0.175907	Cetn2	0.33022	Gtf2f1	0.229507
Ddb1	0.216047	Gmpr2	0.175522	Arl6ip1	0.330181	Impdh2	0.22491
Rae1	0.213162	Polr2g	0.174456	Polr2e	0.329012	Bcap31	0.224425
Clp1	0.211895	Alyref	0.164391	Bola2	0.321502	Tk2	0.217887
Snapc4	0.204649	Dctn4	0.164186	Taf1c	0.305487	Ssrp1	0.216092
Ncbp2	0.203046	Gtf3c5	0.159938	Polr2d	0.302956	Polr1c	0.207449
Poll	0.200512	Polr2e	0.156724	Pold1	0.300497	Taf6	0.206304
Ercc3	0.192947	Pold3	0.155752	Mpg	0.295328	Alyref	0.203248
Nelfe	0.189515	Polr1c	0.152142	Srsf6	0.293646	Taf1c	0.201661
Rad52	0.186938	Dguok	0.149506	Xpc	0.289191	Adrm1	0.199645
Rad51	0.185596	Polr3c	0.149159	Nelfcd	0.284966	Sf3a3	0.194567
Taf10	0.181689	Ercc2	0.144522	Gpx4	0.283884	Rfc2	0.187509
Rfc3	0.18025	Tsg101	0.13634	Poll	0.254869	Lig1	0.185608
Gtf2b	0.179145	Ssrp1	0.135527	Itpa	0.237242	Polr2i	0.180506
Tk2	0.178826	Nudt9	0.135466	Polr2c	0.2359	Gtf3c5	0.171927
Nme4	0.173115	Gpx4	0.131168	Aaas	0.234616	Ercc2	0.171436
Zwint	0.172356	Eif1b	0.127864	Rpa2	0.226647	Gmpr2	0.168998
Nt5c	0.163118	Nt5c	0.127374	Gtf3c5	0.225954	Ercc3	0.168991
Polr2g	0.161557	Pom121	0.125493	Brf2	0.211364	Nudt9	0.164471
Nelfb	0.160889	Xpc	0.122615	Nme4	0.20408	Mpg	0.16302
Znrd1	0.159896	Nfx1	0.112694	Rad51	0.198813	Dut	0.162828
Pola1	0.155604	Znrd1	0.106247	Ssrp1	0.187939	Nelfcd	0.159797
Ell	0.147139	Polr2j	0.105192	Prim1	0.184968	Tarbp2	0.154945
Dgcr8	0.145405	Ell	0.10408	Polr2g	0.17455	Rbx1	0.14575
Polr2h	0.139172	Polh	0.089323	Ercc1	0.17058	Ell	0.144788
Rbx1	0.135519	Itpa	0.0694699	Edf1	0.169294	Aaas	0.144055
Eloa	0.12446	Ercc4	0.0681469	Cant1	0.167079	Nme1	0.141389
Adrm1	0.114697	Taf6	0.0657323	Ncbp2	0.153507	Umps	0.127183
Tsg101	0.111138	Tarbp2	0.0598016	Taf12	0.153021	Arl6ip1	0.114393
Aaas	0.109724	Sac3d1	0.058405	Polr1d	0.148323	Ercc1	0.111807
Taf6	0.1096	Gtf2f1	0.0551805	Gtf2h5	0.146649	Cant1	0.108314
Pold3	0.105905	Rnmt	0.0478964	Mpc2	0.146273	Zwint	0.10773
Gtf2h1	0.104986	Cant1	0.0439097	Clp1	0.136511	Gtf2b	0.104246
Bcap31	0.104642	Rfc3	0.0367885	Taf10	0.133647	Itpa	0.0994942
Rpa3	0.102771	Bcap31	0.0365287	Adrm1	0.130166	Nfx1	0.0944694
Umps	0.101881	Rbx1	0.0351053	Gtf2b	0.124131	Sac3d1	0.0937702
Eif1b	0.0994469	Stx3	0.0345615	Nelfb	0.120603	Xpc	0.087806
Polr2f	0.0975756	Mpg	0.0212149	Polr2k	0.114373	Pom121	0.0780611
Mrpl40	0.097283	Polr2a	0.018816	Gtf2a2	0.111118	Surf1	0.0750066
Ddb2	0.0883905	Ddb1	0.0144985	Sec61a1	0.11051	Polr3c	0.0530878
Dut	0.0881936	Gtf2h1	0.013382	Polr2i	0.104112	Ercc4	0.0469167
Tmed2	0.0849177	Gtf2h3	0.00569703	Ercc4	0.0989451	Polr2d	0.0430474
Dctn4	0.0815843	Polr2k	0.00126434	Rae1	0.0894483	Pde4b	0.0321461
Ercc2	0.0788226	Cox17	0.00104651	Tarbp2	0.0875651	Ago4	0.0264796
Nelfcd	0.0778701	Nme1	-0.00701649	Ak3	0.0856429	Clp1	0.0260575
Edf1	0.0706203	Gsdme	-0.00814784	Impdh2	0.0677261	Polr3gl	0.0257949
Gpx4	0.068325	Pole4	-0.0107003	Ell	0.0581138	Cetn2	0.025045
Sec61a1	0.0592261	Rev3l	-0.0126548	Gmpr2	0.0526106	Eif1b	0.020006
Rrm2b	0.0483242	Umps	-0.0150919	Ercc2	0.0513092	Rpa2	0.0176673
Taf12	0.0249377	Sf3a3	-0.0157616	Gtf2h3	0.0273518	Gtf2h5	-0.00369565
Nudt9	0.024542	Clp1	-0.0162243	Gtf2h1	0.0242887	Sdcbp	-0.004616
Pcna	0.0174605	Sdcbp	-0.0176125	Rnmt	0.00826749	Gtf2h3	-0.0149942
Aprt	0.00561153	Aaas	-0.0210178	Polr2h	-0.0233995	Pold1	-0.0338813
Pole4	-0.00217371	Mrpl40	-0.0334718	Pole4	-0.0327702	Rpa3	-0.0348312
Ercc5	-0.0073555	Taf9	-0.0420659	Ada	-0.0367832	Sec61a1	-0.042155
Nudt21	-0.00879683	Polr2f	-0.0548334	Eif1b	-0.0499082	Rnmt	-0.0436779
Pold4	-0.00994623	Ncbp2	-0.058441	Vps37d	-0.0569664	Gtf2h1	-0.0439522
Polr2k	-0.0129559	Zwint	-0.0657744	Sdcbp	-0.0777752	Ercc5	-0.0446636
Stx3	-0.0135155	Rala	-0.0684933	Ercc8	-0.0978756	Rad51	-0.0498701
Polb	-0.0186535	Dgcr8	-0.0750399	Vps37b	-0.0990617	Ncbp2	-0.0553777
Ercc4	-0.0211568	Nelfcd	-0.0783199	Nfx1	-0.0994406	Dguok	-0.0560361
Arl6ip1	-0.0298576	Arl6ip1	-0.0891661	Polr1c	-0.10271	Pcna	-0.0584896
Polr2i	-0.0527827	Ercc3	-0.0981616	Tsg101	-0.11307	Ak3	-0.0590882
Vps37b	-0.0564034	Rfc4	-0.099227	Polb	-0.156534	Polr2k	-0.0735882
Cant1	-0.0597925	Sec61a1	-0.100875	Cox17	-0.165628	Taf12	-0.0795455
Gtf2a2	-0.0619776	Rfc2	-0.115133	Rev3l	-0.169366	Ercc8	-0.0865922
Polr2e	-0.0637892	Cetn2	-0.126575	Znrd1	-0.177973	Pole4	-0.0873383
Polr3gl	-0.0669504	Hcls1	-0.141011	Polr3c	-0.190793	Dctn4	-0.0916798
Cetn2	-0.0670136	Gtf2b	-0.143882	Pold3	-0.196166	Tsg101	-0.0942615
Smad5	-0.0674658	Pde4b	-0.144046	Taf9	-0.196295	Polr2h	-0.104889
Mpg	-0.0698467	Rpa2	-0.149786	Pold4	-0.218116	Eloa	-0.115449
Srsf6	-0.073688	Tmed2	-0.158996	Ddb2	-0.232248	Znrd1	-0.123779
Pom121	-0.0775617	Taf13	-0.160809	Nudt21	-0.243411	Pold3	-0.145531
Rnmt	-0.0785356	Srsf6	-0.165853	Snapc5	-0.257584	Ddb2	-0.15453
Ak3	-0.0923084	Mpc2	-0.174379	Pola1	-0.26444	Tyms	-0.160066
Sdcbp	-0.104033	Rrm2b	-0.179843	Smad5	-0.294398	Prim1	-0.171337
Bola2	-0.111069	Nudt21	-0.193969	Dguok	-0.307149	Rev3l	-0.189212
Cstf3	-0.111171	Impdh2	-0.213877	Taf13	-0.309758	Cox17	-0.189819
Vps37d	-0.129366	Pola2	-0.221686	Eloa	-0.328048	Srsf6	-0.206936
Taf13	-0.134014	Rpa3	-0.22862	Upf3b	-0.353621	Vps37b	-0.235729
Snapc5	-0.135354	Ak3	-0.244704	Gsdme	-0.389016	Mpc2	-0.238806
Mpc2	-0.141583	Polr3gl	-0.250744	Tk2	-0.38946	Tmed2	-0.256152
Xpc	-0.145752	Gtf2a2	-0.251697	Ercc5	-0.425232	Gtf2a2	-0.269395
Rev3l	-0.200762	Rfc5	-0.257208	Rfc4	-0.431838	Rala	-0.272647
Dguok	-0.206998	Cstf3	-0.261743	Polr3gl	-0.477452	Smad5	-0.280026
Taf1c	-0.22068	Taf12	-0.28431	Pde4b	-0.482377	Nudt21	-0.306642
Upf3b	-0.233083	Tyms	-0.327405	Rala	-0.483713	Fen1	-0.311169
Cox17	-0.259905	Upf3b	-0.370294	Cstf3	-0.491115	Stx3	-0.322562
Sac3d1	-0.270675	Lig1	-0.447071	Surf1	-0.49992	Usp11	-0.355453
Rala	-0.291346	Prim1	-0.449566	Tmed2	-0.504299	Rfc4	-0.35923
Ago4	-0.307976	Fen1	-0.457446	Stx3	-0.526377	Pola1	-0.361083
Fen1	-0.358433	Pcna	-0.512982	Dctn4	-0.536893	Upf3b	-0.438838
Pold1	-0.402449	Pola1	-0.553342	Rad52	-0.629896	Taf13	-0.46672
Gsdme	-0.436388	Dut	-0.554354	Usp11	-0.757962	Rrm2b	-0.4922
Ccno	-0.541531	Rad51	-0.598072	Rrm2b	-1.00214	Taf9	-0.607486
Taf9	-0.591441	Pold1	-0.8599	Ago4	-1.0247	Gsdme	-0.615774
Npr2	-0.755029	Ccno	-1.15449	Npr2	-1.96109	Cstf3	-0.823189

## Sheet: Estrogen response early
E6_1 Gene	E6_1 LFC	E6_2 Gene	E6_2 LFC	E7_1 Gene	E7_1 LFC	E7_2 Gene	E7_2 LFC
Gja1	1.9062	Esrp2	2.14692	Nav2	3.36182	Cd44	1.41265
Sec14l2	1.27949	Nbl1	1.71698	Sema3b	1.67284	Gja1	1.30062
Abhd2	1.11153	Il17rb	1.70053	Svil	1.53102	Myof	1.29311
Fos	1.02763	Fos	1.51171	Rps6ka2	1.18655	Rhod	1.23958
Nbl1	1.0042	Lrig1	1.41596	Dhcr7	1.12646	Bhlhe40	0.940738
Igfbp4	0.758441	Reep1	1.23341	Fasn	1.036	Nbl1	0.940248
Klf4	0.475574	Mreg	1.05327	Fdft1	0.973669	Abhd2	0.910657
Rrp12	0.41146	Kazn	0.986003	Gja1	0.787201	Dhrs3	0.891437
Anxa9	0.406245	Il6st	0.887409	Slc2a1	0.733175	Il6st	0.82511
Dhrs3	0.359313	Abhd2	0.887245	Fkbp4	0.719162	Dhcr7	0.81818
Mybbp1a	0.350924	Tgif2	0.660108	Ablim1	0.717665	Sfn	0.774408
Bhlhe40	0.349173	Mapt	0.62967	Anxa9	0.707443	Xbp1	0.761147
Slc37a1	0.272164	Wfs1	0.613447	Slc9a3r1	0.657109	Rapgefl1	0.749967
Nxt1	0.26727	Aldh3b1	0.613402	Scarb1	0.651911	Fdft1	0.634517
Fcmr	0.223438	Muc1	0.582978	Abhd2	0.5797	Abca3	0.553795
Gla	0.210806	Rapgefl1	0.569609	Akap1	0.547925	Fcmr	0.551836
Isg20l2	0.21036	Bhlhe40	0.549042	Bag1	0.529798	Unc119	0.537086
Slc1a4	0.203502	Klf4	0.513731	Klf10	0.512504	Slc2a1	0.524888
Pdlim3	0.201167	Igfbp4	0.513051	Fkbp5	0.481065	Slc24a3	0.515156
Clic3	0.193606	Anxa9	0.494759	Klf4	0.468251	Klf4	0.478668
Siah2	0.188361	Sfn	0.464039	Nxt1	0.466288	Fkbp4	0.453605
Mindy1	0.183676	Pex11a	0.443984	Slc16a1	0.440054	Anxa9	0.449632
Nrip1	0.178727	Slc37a1	0.429413	Mybbp1a	0.436181	Tmem164	0.429774
Kdm4b	0.174771	Amfr	0.407064	Pdlim3	0.427585	Scarb1	0.426282
Slc24a3	0.139233	Adcy9	0.391147	Ppif	0.424254	Fasn	0.374064
Rab31	0.124812	Dynlt3	0.368523	Tubb2b	0.410139	Kdm4b	0.342238
Sh3bp5	0.115822	Kdm4b	0.365461	Syngr1	0.394002	Bag1	0.338914
Med24	0.107902	Unc119	0.347304	Myof	0.384874	Tgif2	0.31642
Scarb1	0.0887318	Rhod	0.34418	Fam102a	0.325314	Slc9a3r1	0.289356
Elf1	0.0855585	Svil	0.329247	Med24	0.32431	Ablim1	0.27245
Akap1	0.0836518	Slc22a5	0.3122	Blvrb	0.320115	Rara	0.257398
Tubb2b	0.0742828	Abca3	0.303772	Mybl1	0.297908	Akap1	0.253507
Slc39a6	0.0599323	Scarb1	0.30067	Tjp3	0.290428	Fam102a	0.251932
Ppif	0.0589655	Sec14l2	0.279553	Gla	0.284691	Mybbp1a	0.251335
Mapt	0.0580205	Rrp12	0.254677	Cbfa2t3	0.2738	Nxt1	0.231697
Pex11a	0.047923	Clic3	0.243848	Myc	0.270731	Kcnk5	0.229498
Slc7a5	0.0449384	Aff1	0.243832	Endod1	0.234193	Fkbp5	0.203421
Retreg1	0.0428853	Ugcg	0.224344	Ncor2	0.204346	Sec14l2	0.199443
Fdft1	0.0379658	Xbp1	0.210831	Hes1	0.202566	Slc7a5	0.197197
Fkbp4	0.00740469	Med24	0.207774	Pex11a	0.182142	Gla	0.190772
Amfr	0.00552572	Cd44	0.194368	Nbl1	0.180481	Sh3bp5	0.185057
Muc1	0.00235557	Mindy1	0.191556	Slc39a6	0.175062	Med24	0.184952
Rbbp8	-0.00346722	Med13l	0.176562	Cant1	0.167079	Thsd4	0.179245
Slc26a2	-0.00554755	Ppif	0.172081	Tob1	0.164147	Gab2	0.174195
Sema3b	-0.00782174	Arl3	0.170693	Slc19a2	0.158746	Blvrb	0.157935
Tjp3	-0.0126469	Fam102a	0.158734	Rrp12	0.156105	B4galt1	0.133382
Unc119	-0.0190036	Nxt1	0.152138	Gab2	0.153506	Siah2	0.127808
Abca3	-0.0194647	Bag1	0.149238	Slc26a2	0.130546	Wfs1	0.126033
Endod1	-0.0300762	Rara	0.130854	Tmem164	0.120383	Muc1	0.123697
Flnb	-0.0355387	Mybbp1a	0.12955	Aldh3b1	0.109944	Ncor2	0.120815
Slc2a1	-0.0427831	Itpk1	0.121627	Rapgefl1	0.107871	Ppif	0.118703
Lrig1	-0.0507635	Slc2a1	0.117927	Slc7a5	0.104747	Cbfa2t3	0.113665
Dhcr7	-0.0511321	Papss2	0.112715	Arl3	0.0952663	Cant1	0.108314
Cant1	-0.0597925	B4galt1	0.100395	Rab31	0.070848	Rps6ka2	0.0889222
Fasn	-0.0646903	Slc1a4	0.0959535	Fos	0.0633964	Slc1a4	0.0834931
Aff1	-0.0683538	Myc	0.079962	Itpk1	0.063162	Tubb2b	0.0745458
Bcl2	-0.0932562	Gja1	0.0760196	Unc119	0.0369675	Rrp12	0.0726202
Tmem164	-0.101012	Ncor2	0.0716627	Lrig1	0.0260115	Arl3	0.0692631
Slc22a5	-0.101549	Fkbp4	0.0611114	Cd44	0.0123576	Nadsyn1	0.0676363
Nadsyn1	-0.103883	Mast4	0.0570823	Opn3	-0.000291308	Tob1	0.0607529
Rhod	-0.110657	Cant1	0.0439097	Fcmr	-0.0112974	Retreg1	0.0509225
Klf10	-0.119337	Slc7a5	0.042793	Isg20l2	-0.0140501	Slc37a1	0.0460636
Tiparp	-0.119801	Siah2	0.0391336	Kcnk5	-0.0148385	Myc	-0.0150838
Arl3	-0.12304	Akap1	0.035113	Abca3	-0.0167589	Slc39a6	-0.0158141
Kcnk5	-0.129443	Slc39a6	0.0220163	Slc37a1	-0.0377972	Itpk1	-0.0227635
Bag1	-0.134206	Flnb	0.0146327	Egr3	-0.0408548	Rab31	-0.0350973
Fam102a	-0.136686	Fdft1	0.00513269	Sh3bp5	-0.061867	Tjp3	-0.0383462
Elovl5	-0.136801	Isg20l2	-0.0045303	Add3	-0.0630753	Rasgrp1	-0.0462123
Pmaip1	-0.137913	Slc19a2	-0.00505118	Mast4	-0.0713234	Amfr	-0.0497482
Blvrb	-0.145141	Blvrb	-0.0120959	Mindy1	-0.0725942	Mreg	-0.0500303
Il17rb	-0.147394	Ccnd1	-0.0210293	Xbp1	-0.0883589	Flnb	-0.0537787
Ccnd1	-0.175586	Rbbp8	-0.0269409	Flnb	-0.090539	Isg20l2	-0.0575863
Fkbp5	-0.180295	Fasn	-0.0464128	Tgif2	-0.11713	Mindy1	-0.0595393
Ugcg	-0.186837	Thsd4	-0.054979	Tiparp	-0.118788	Ugcg	-0.113335
Reep1	-0.205384	Slc26a2	-0.0865186	Inpp5f	-0.130648	Elf1	-0.152988
Med13l	-0.207241	Nadsyn1	-0.0869112	Elf1	-0.143557	Igfbp4	-0.1712
Slc19a2	-0.211276	Tmem164	-0.0968542	Mapt	-0.149192	Mapt	-0.173906
Mybl1	-0.211469	Tiparp	-0.104888	Nadsyn1	-0.152483	Tiparp	-0.177058
Myb	-0.212339	Fkbp5	-0.133943	Myb	-0.184641	Med13l	-0.185026
Rapgefl1	-0.215309	Gla	-0.136653	Retreg1	-0.189594	Sema3b	-0.199057
Esrp2	-0.216499	Retreg1	-0.157257	Adcy9	-0.195083	Rbbp8	-0.214575
Myc	-0.217436	Sh3bp5	-0.169573	Asb13	-0.226144	Elovl5	-0.215893
Asb13	-0.218211	Inpp5f	-0.173554	Elovl5	-0.23944	Klf10	-0.217298
Dynlt3	-0.24302	Klf10	-0.176782	Sfn	-0.266322	Mast4	-0.221311
Slc16a1	-0.260889	Jak2	-0.196329	Ugcg	-0.284656	Adcy9	-0.238225
Tgif2	-0.262168	Tubb2b	-0.201375	Rbbp8	-0.284964	Asb13	-0.25145
Add3	-0.266856	Tjp3	-0.241733	Jak2	-0.30073	Pex11a	-0.266371
Slc9a3r1	-0.269047	Dhcr7	-0.243011	Rara	-0.305511	Jak2	-0.269486
Rara	-0.282479	Elf1	-0.247117	Il6st	-0.305537	Slc16a1	-0.276155
Adcy9	-0.293437	Asb13	-0.249083	Amfr	-0.319454	Pdlim3	-0.287464
Inpp5f	-0.297809	Kcnk5	-0.284558	Dhrs3	-0.344138	Inpp5f	-0.288712
Tob1	-0.311589	Tob1	-0.294474	Chpt1	-0.35449	Ccnd1	-0.289654
Wfs1	-0.341203	Gab2	-0.296279	Siah2	-0.385187	Slc26a2	-0.29985
B4galt1	-0.354082	Slc16a1	-0.338658	Mreg	-0.40472	Add3	-0.315513
Xbp1	-0.361729	Rab31	-0.340308	Igfbp4	-0.406656	Nrip1	-0.324537
Ncor2	-0.362899	Hes1	-0.377791	Rasgrp1	-0.412074	Pmaip1	-0.326951
Rasgrp1	-0.363617	Nrip1	-0.391537	Bhlhe40	-0.412343	Mybl1	-0.330533
Cbfa2t3	-0.390607	Pdlim3	-0.409538	Thsd4	-0.451941	Slc19a2	-0.36953
Jak2	-0.391852	Slc9a3r1	-0.412672	Med13l	-0.51646	Bcl2	-0.38736
Itpk1	-0.407625	Add3	-0.45591	Slc22a5	-0.521276	Endod1	-0.392219
Deptor	-0.435613	Opn3	-0.460009	Il17rb	-0.524463	Slc22a5	-0.394345
Sfn	-0.444482	Elovl5	-0.510196	Clic3	-0.534436	Dynlt3	-0.401071
Ablim1	-0.457458	Chpt1	-0.563196	Nrip1	-0.547811	Clic3	-0.411491
Mast4	-0.466254	Cbfa2t3	-0.595882	Wfs1	-0.56199	Fos	-0.419447
Rps6ka2	-0.547735	Bcl2	-0.633042	Slc24a3	-0.585487	Opn3	-0.430434
Chpt1	-0.564883	Pmaip1	-0.661225	Muc1	-0.659906	Hes1	-0.500896
Il6st	-0.581144	Egr3	-0.686774	Slc1a4	-0.661322	Aff1	-0.5785
Kazn	-0.614795	Rps6ka2	-0.734176	Kdm4b	-0.670626	Chpt1	-0.578798
Gab2	-0.634441	Mybl1	-0.760034	Reep1	-0.683432	Deptor	-0.593929
Opn3	-0.747628	Endod1	-0.807593	B4galt1	-0.783148	Myb	-0.60135
Papss2	-0.819936	Ablim1	-0.852637	Pmaip1	-0.790886	Esrp2	-0.66476
Hes1	-0.843584	Dhrs3	-1.00284	Ccnd1	-0.812684	Egr3	-0.685934
Mreg	-0.876159	Syngr1	-1.05114	Sec14l2	-0.865226	Syngr1	-0.735156
Cd44	-1.02895	Deptor	-1.10785	Dynlt3	-0.885783	Kazn	-0.744679
Egr3	-1.20925	Fcmr	-1.13814	Esrp2	-0.93143	Reep1	-0.794483
Thsd4	-1.33171	Myof	-1.34781	Kazn	-1.17848	Papss2	-0.897463
Nav2	-1.63195	Sema3b	-1.58451	Aff1	-1.48389	Lrig1	-1.08207
Syngr1	-1.77368	Myb	-1.74311	Bcl2	-1.53676	Il17rb	-1.40061
Myof	-2.18147	Rasgrp1	-1.90358	Deptor	-1.66315	Nav2	-1.91271
Aldh3b1	-2.65234	Nav2	-2.13153	Papss2	-2.1666	Aldh3b1	-1.93644
Svil	-2.82119	Slc24a3	-12.071	Rhod	-5.39951	Svil	-2.55098

## Sheet: Fatty acid metabolism
E6_1 Gene	E6_1 LFC	E6_2 Gene	E6_2 LFC	E7_1 Gene	E7_1 LFC	E7_2 Gene	E7_2 LFC
Aoc3	0.851245	Cpt1a	2.13518	Ldha	1.5236	Cpt1a	2.14012
Cryz	0.757349	Aoc3	1.85982	Acat2	1.45432	Cryz	1.26663
Uros	0.478489	Xist	1.13708	Dhcr24	1.27507	Il4i1	1.22547
Idi1	0.431932	Ech1	0.711332	Nsdhl	1.06611	Ldha	1.04018
Eci1	0.38211	Gapdhs	0.602944	Hmgcs1	1.05574	Aldoa	0.908561
Apex1	0.342163	Idh3b	0.577602	Hsd17b7	1.05371	Xist	0.863074
Acadvl	0.333327	Reep6	0.559504	Fasn	1.036	Eno2	0.802689
Echs1	0.295776	Acot2	0.514827	Idi1	0.968611	Cd36	0.719828
Idh3g	0.293415	Acsl1	0.506946	Mgll	0.960117	Ephx1	0.688251
Hadhb	0.293143	Aldoa	0.47502	Rdh11	0.884708	Mif	0.687048
Eno3	0.289475	Mlycd	0.473117	Mif	0.844825	Acat2	0.580974
Bphl	0.288859	Hsph1	0.443203	Aldoa	0.822556	Ech1	0.572187
Idh3b	0.286807	Gabarapl1	0.43055	Apex1	0.711867	Acadvl	0.55938
Sdhd	0.268471	Eno2	0.390883	Hsp90aa1	0.711281	Idi1	0.539478
Dlst	0.225209	Eno3	0.365457	Mdh1	0.693784	Dhcr24	0.527093
Aco2	0.220746	Apex1	0.319293	Lgals1	0.652646	Cbr1	0.52704
Gabarapl1	0.218876	Hsd17b10	0.314173	Ephx1	0.636614	Ncaph2	0.504789
Pts	0.207219	Slc22a5	0.3122	Urod	0.610516	Psme1	0.477789
Adipor2	0.196625	Idh3g	0.287418	Aco2	0.607732	Hsd17b10	0.445641
Ncaph2	0.195651	Crat	0.276455	Il4i1	0.590005	Idh3g	0.41653
Mlycd	0.170709	Auh	0.26229	Hsph1	0.580323	Nsdhl	0.404014
Ldha	0.170418	Eci2	0.23606	Acaa2	0.574257	Urod	0.39584
Adsl	0.170059	Nbn	0.217552	Ncaph2	0.57223	Crat	0.395226
Acot8	0.154108	Gstz1	0.21689	Odc1	0.571647	Apex1	0.387434
Hsd17b10	0.150555	Prdx6	0.187394	Adsl	0.527319	Eci2	0.381604
Erp29	0.147979	Acot8	0.174225	Cbr1	0.524026	Mdh1	0.375001
Psme1	0.138341	Acsm3	0.163164	Blvra	0.511719	Fasn	0.374064
Auh	0.137505	Il4i1	0.158733	Mdh2	0.501032	Erp29	0.350301
Ech1	0.129468	Psme1	0.15745	Sms	0.48899	Eno3	0.348529
Aldh3a2	0.105609	Acadvl	0.146499	Acadvl	0.474869	Mdh2	0.34556
Gpd2	0.102136	Cbr1	0.140514	Ywhah	0.464016	Sdhc	0.333446
Mdh2	0.0927916	Sdhd	0.124542	Suclg1	0.43002	Mlycd	0.332553
Serinc1	0.0883674	Aldh3a2	0.119037	Acsl5	0.420954	Prdx6	0.330975
Metap1	0.0866959	Ncaph2	0.116049	Sdha	0.414823	Eci1	0.325979
Hmgcl	0.0858125	Eci1	0.110593	Aldh9a1	0.413077	Aco2	0.323585
Aldoa	0.0853343	Adsl	0.106182	Acox1	0.397985	Acads	0.318482
Prdx6	0.0822797	Serinc1	0.0974401	Idh1	0.389661	Gabarapl1	0.318252
Acot2	0.0731269	Sdhc	0.0948181	Sdhc	0.380841	Adsl	0.305659
Urod	0.0665153	Erp29	0.0944529	Hadh	0.342386	Grhpr	0.301341
Hsph1	0.0607948	Dlst	0.0835589	Pdhb	0.338106	Retsat	0.290836
Suclg1	0.054916	Ccdc58	0.0642277	Ostc	0.334321	Hmgcl	0.27869
Sdha	0.0520516	Echs1	0.059201	Alad	0.321267	Aldh9a1	0.274907
Pdhb	0.0513721	Acads	0.0399158	Gcdh	0.318771	Rdh11	0.259981
Gstz1	0.0510607	Aldh9a1	0.0383387	H2afz	0.312205	Gcdh	0.259607
Ostc	0.0439355	Grhpr	0.0306753	Idh3g	0.303699	Blvra	0.255066
Acsl5	0.0404694	Bphl	0.0270344	Erp29	0.297322	Idh3b	0.244365
Nbn	0.0320518	Gcdh	0.0268118	Nbn	0.291898	Hadh	0.23782
Decr1	0.0284584	Aco2	0.00901645	Crat	0.278018	Suclg2	0.227883
H2afz	0.0208749	Acox1	0.0019476	Uros	0.274111	Hsp90aa1	0.216193
Sdhc	0.0200127	Mdh2	3.45063e-05	Aoc3	0.271628	Acsl1	0.200733
Ccdc58	0.0170612	Glul	-0.00763583	Hsd17b4	0.267583	Acaa2	0.185049
Mdh1	0.0168917	Kmt5a	-0.0230747	Nthl1	0.248859	Acox1	0.184411
Blvra	0.015931	Metap1	-0.024415	Acsl1	0.247769	Aoc3	0.184045
Acox1	-0.00195057	Etfdh	-0.0246191	Grhpr	0.243346	Mgll	0.154226
Acaa2	-0.00507043	Adipor2	-0.0373759	Metap1	0.240117	D2hgdh	0.144083
Hadh	-0.00687909	Hsp90aa1	-0.0419186	Kmt5a	0.237742	Alad	0.139865
Cpt2	-0.0111907	Fasn	-0.0464128	Suclg2	0.204793	Suclg1	0.134044
Mcee	-0.0200548	Nthl1	-0.0534179	Acads	0.197926	Nbn	0.121236
D2hgdh	-0.0245531	Urod	-0.0853219	Retsat	0.19133	Adipor2	0.118219
Ywhah	-0.0332107	Mif	-0.091529	D2hgdh	0.182275	Uros	0.114721
Hsd17b4	-0.0350533	Mcee	-0.106078	Psme1	0.178838	Sdha	0.112888
Aldh9a1	-0.0375557	Retsat	-0.106694	Acadl	0.178258	Ube2l6	0.107617
Crat	-0.040704	Pdhb	-0.109376	Sucla2	0.174369	Acsl5	0.106504
Odc1	-0.0525782	Uros	-0.113797	Cpt2	0.143745	Sms	0.104736
Nsdhl	-0.0624443	Suclg2	-0.132871	Ube2l6	0.120654	Pdhb	0.104522
Dhcr24	-0.0636194	Tdo2	-0.13831	Gpd2	0.120447	Hsd17b4	0.0963347
Fasn	-0.0646903	Ywhah	-0.145826	Ech1	0.11286	Hsph1	0.0820317
Dld	-0.0685355	Dld	-0.155682	Prdx6	0.109748	Glul	0.0713596
Nthl1	-0.0687826	Acsl5	-0.15595	Acsl4	0.107605	Odc1	0.0662179
Hsp90aa1	-0.0693538	Acsl4	-0.164231	Cd36	0.106951	Nthl1	0.0524698
Sucla2	-0.0886884	Decr1	-0.177744	Hsd17b10	0.104229	Acss1	0.0319238
Slc22a5	-0.101549	Rap1gds1	-0.18772	Eci1	0.0935844	Cpt2	0.0222983
Ugdh	-0.126592	Odc1	-0.191168	Cpt1a	0.0887793	Auh	0.0172176
Suclg2	-0.132775	Blvra	-0.193798	Acadm	0.0865373	Dlst	0.00608871
Elovl5	-0.136801	Rdh11	-0.200428	Ugdh	0.067894	Sdhd	-0.00711418
Retsat	-0.137077	Suclg1	-0.204276	Hsdl2	0.0274527	Metap1	-0.00732686
Rap1gds1	-0.140853	Idi1	-0.207183	Gabarapl1	0.0159679	H2afz	-0.0288248
Kmt5a	-0.148869	Hmgcl	-0.208855	Rap1gds1	0.0100577	Ywhah	-0.0319832
Sms	-0.15048	Pts	-0.215254	Eno3	0.00662372	Rap1gds1	-0.0327091
Hccs	-0.152878	Hadhb	-0.226503	Dlst	-0.00393438	Ostc	-0.0340905
Eci2	-0.153514	Hadh	-0.236492	Adipor2	-0.0282642	Kmt5a	-0.0349608
Etfdh	-0.160774	Gpd2	-0.23662	Sdhd	-0.077085	Mcee	-0.0351404
Alad	-0.165994	Sms	-0.237777	Mlycd	-0.0819325	Ugdh	-0.04255
Acadm	-0.171545	Dhcr24	-0.253797	Idh3b	-0.0827762	Hsd17b7	-0.0483778
Bckdhb	-0.176653	Ldha	-0.255482	Eci2	-0.0908234	Hmgcs1	-0.0619988
Acadl	-0.188251	Hibch	-0.258731	Hmgcl	-0.0937853	Echs1	-0.0787493
Grhpr	-0.190612	Sucla2	-0.264436	Bckdhb	-0.114655	Aldh3a2	-0.0914685
Ube2l6	-0.220005	Ugdh	-0.265066	Ccdc58	-0.140448	Reep6	-0.0948903
Acads	-0.237223	Sdha	-0.272284	Glul	-0.146931	Acadm	-0.0974646
Cbr1	-0.256627	Ostc	-0.276504	Hccs	-0.154254	Acadl	-0.103512
Gcdh	-0.265114	Bckdhb	-0.282646	Acot8	-0.154554	Decr1	-0.108669
Rdh11	-0.272099	Acadm	-0.287337	Cpox	-0.20116	Hsdl2	-0.146654
Acsl1	-0.27716	D2hgdh	-0.315617	Hibch	-0.202406	Gpd2	-0.151178
Idh1	-0.306893	Mdh1	-0.320308	Gstz1	-0.20868	Sucla2	-0.154155
Acsm3	-0.336124	H2afz	-0.321622	Aldh3a2	-0.215375	Ehhadh	-0.158992
Cpt1a	-0.348376	Hccs	-0.34665	Hadhb	-0.227838	Acot8	-0.165657
Acat2	-0.359279	Hsd17b4	-0.373883	Elovl5	-0.23944	Etfdh	-0.195094
Acsl4	-0.365922	Hsdl2	-0.401705	Etfdh	-0.267038	Bphl	-0.196664
Il4i1	-0.366798	Acadl	-0.409392	Acss1	-0.28197	Elovl5	-0.215893
Hibch	-0.381625	Cpt2	-0.414952	Bphl	-0.285039	Bckdhb	-0.218934
Pdha1	-0.384679	Acaa2	-0.461338	Echs1	-0.321999	Gstz1	-0.237655
Cpox	-0.387966	Alad	-0.490837	Pdha1	-0.34841	Dld	-0.239964
Eno2	-0.397902	Elovl5	-0.510196	Pts	-0.389428	Ccdc58	-0.26639
Mgll	-0.414262	Cpox	-0.542333	Decr1	-0.392295	Idh1	-0.271759
Mif	-0.437111	Pdha1	-0.572466	Serinc1	-0.393575	Lgals1	-0.295082
Ehhadh	-0.4546	Idh1	-0.65077	Dld	-0.395322	Acsl4	-0.301582
Hsdl2	-0.456655	Ube2l6	-0.685187	Gapdhs	-0.419604	Hadhb	-0.303745
Reep6	-0.494101	Acat2	-0.736007	Mcee	-0.423477	Hibch	-0.318895
Ephx1	-0.504839	Hsd17b7	-0.82683	Auh	-0.440961	Pts	-0.339654
Gapdhs	-0.548374	Nsdhl	-0.830835	Ehhadh	-0.51579	Pdha1	-0.373478
Hsd17b7	-0.576232	Hmgcs1	-0.851777	Slc22a5	-0.521276	Slc22a5	-0.394345
Glul	-0.590053	Lgals1	-0.896586	Eno2	-0.734906	Serinc1	-0.420188
Acss1	-0.65195	Mgll	-1.00507	Tdo2	-0.838594	Cpox	-0.424307
Hmgcs1	-0.835989	Acss1	-1.10883	Reep6	-0.844506	Hccs	-0.523644
Tdo2	-0.977974	Ehhadh	-1.36578	Acsm3	-0.849036	Gapdhs	-0.530372
Xist	-1.01002	Cd36	-2.3367	Acot2	-1.73311	Acot2	-0.53124
Lgals1	-1.26647	Cryz	-2.42325	Xist	-1.83858	Tdo2	-0.982373
Cd36	-1.41484	Ephx1	-3.45488	Cryz	-2.3093	Acsm3	-1.03987
Ptprg	-7.70265	Ptprg	-7.70265	Ptprg	-7.70265	Ptprg	-7.70265

## Sheet: Glycolysis
E6_1 Gene	E6_1 LFC	E6_2 Gene	E6_2 LFC	E7_1 Gene	E7_1 LFC	E7_2 Gene	E7_2 LFC
Tktl1	1.12271	Miox	2.08567	Stc1	2.62346	Stc1	1.60192
Sap30	0.735164	Qsox1	1.52763	Dcn	1.58979	Cd44	1.41265
Ppia	0.551898	Capn5	1.27248	Ldha	1.5236	Capn5	1.35757
Gys1	0.480443	Spag4	0.979951	Tpi1	1.42517	Qsox1	1.31359
Ddit4	0.460598	Rragd	0.94248	Slc25a10	1.36309	Ddit4	1.22358
Pmm2	0.448365	Cxcr4	0.742275	Pkm	1.31976	Chst1	1.13625
Gmppb	0.440317	Irs2	0.703802	Capn5	1.23452	Tpi1	1.13608
Angptl4	0.437227	Gapdhs	0.602944	Kif20a	1.13356	Spag4	1.11421
Hax1	0.429094	Chst1	0.559584	Gmppb	1.12533	Ldha	1.04018
Cxcr4	0.420741	Abcb6	0.546933	Nsdhl	1.06611	Dcn	1.00138
Dcn	0.402106	Got1	0.509715	Mpi	1.00132	Pkm	0.978618
Psmc4	0.368628	Pgam2	0.497652	Pgam1	0.978861	Aldoa	0.908561
Tsta3	0.323148	Aldoa	0.47502	Tktl1	0.921669	Galk1	0.811052
Ppfia4	0.296165	Chpf2	0.457643	Got2	0.880442	Eno2	0.802689
Ndufv3	0.275226	Rbck1	0.45658	Ppia	0.878589	Ndufv3	0.788805
Pfkfb1	0.26485	Eno2	0.390883	Galk1	0.867867	Tktl1	0.765824
Akr1a1	0.263045	Hspa5	0.300431	Psmc4	0.858967	Chpf2	0.75321
Lhpp	0.261132	Pmm2	0.276671	Mif	0.844825	Glrx	0.719831
Miox	0.244019	B4galt7	0.273671	Hspa5	0.82527	Mif	0.687048
Got1	0.238987	Gys1	0.273	Aldoa	0.822556	Cacna1h	0.686667
B4galt7	0.23778	Gmppb	0.258751	Eno1	0.781802	Pygb	0.668563
Got2	0.237411	Ankzf1	0.245047	Aldh7a1	0.757661	Hspa5	0.662355
Rars	0.225872	Hax1	0.233089	Me2	0.731206	Gale	0.642899
Cth	0.220729	Tsta3	0.21927	Cdk1	0.723743	Gmppb	0.640289
Alg1	0.21357	Alg1	0.21854	Ndufv3	0.721241	Mpi	0.61094
Abcb6	0.209023	Mxi1	0.213867	Fkbp4	0.719162	Got2	0.610361
Pfkp	0.201631	Med24	0.207774	Paxip1	0.713383	Ppia	0.60879
Aldh7a1	0.200451	Psmc4	0.195918	Fam162a	0.712484	Slc37a4	0.604423
Sod1	0.193602	Cd44	0.194368	Gale	0.697755	Sap30	0.598276
B3galt6	0.185435	Gpc1	0.18993	Chpf2	0.696059	Slc25a10	0.595022
Pgk1	0.176865	Cenpa	0.189515	Mdh1	0.693784	Fam162a	0.567986
Ldha	0.170418	Akr1a1	0.18782	Aurka	0.643775	Pgk1	0.560427
Srd5a3	0.166578	B3gat3	0.181123	Lhpp	0.643625	Pgam1	0.557034
Ecd	0.162304	Pgam1	0.18069	Cenpa	0.62043	Lhpp	0.50531
Tpi1	0.154469	Pgk1	0.157846	Angptl4	0.574603	Angptl4	0.496503
Chpf2	0.14905	Ext1	0.155477	Hmmr	0.548568	Tsta3	0.491643
Cog2	0.147728	Xylt2	0.152735	Tpst1	0.544067	Ppfia4	0.489718
Plod1	0.129009	Ugp2	0.146295	Sdc1	0.522072	Fkbp4	0.453605
Hdlbp	0.122151	Prps1	0.146022	Pgk1	0.515053	Pfkp	0.432934
Med24	0.107902	Gmppa	0.132405	Stmn1	0.50191	P4ha1	0.405408
Fam162a	0.105548	Ppia	0.132042	Mdh2	0.501032	Nsdhl	0.404014
Slc37a4	0.0999759	Ndufv3	0.126447	Abcb6	0.483695	Eno1	0.388507
Isg20	0.0994101	Hdlbp	0.116879	Casp6	0.481221	Mdh1	0.375001
Mdh2	0.0927916	P4ha1	0.11503	Nasp	0.473478	Mdh2	0.34556
Aldoa	0.0853343	Tktl1	0.112908	Gusb	0.466792	Gmppa	0.335049
Cenpa	0.0832258	B4galt1	0.100395	Chst12	0.466672	Sdhc	0.333446
Ext2	0.078528	Got2	0.0991302	Hk2	0.426821	Mxi1	0.280231
Gusb	0.0775719	Cog2	0.0985327	Hdlbp	0.415789	Aldh9a1	0.274907
Mpi	0.0771912	Sdhc	0.0948181	Aldh9a1	0.413077	Gusb	0.271279
Pgam1	0.0770299	Angptl4	0.0877861	Pygb	0.392865	Cln6	0.264237
Gmppa	0.0706171	Sod1	0.0793361	Idh1	0.389661	Akr1a1	0.255794
Capn5	0.0667497	Ext2	0.0697217	Sdhc	0.380841	Kif20a	0.255537
P4ha1	0.0642241	Fkbp4	0.0611114	Gmppa	0.34991	Hdlbp	0.255147
Cdk1	0.061244	Galk1	0.056012	Chpf	0.335168	B4galt7	0.254776
Cyb5a	0.0557284	Vegfa	0.0551548	Med24	0.32431	Plod1	0.248727
Copb2	0.0555874	Aldh7a1	0.0548315	Ext2	0.318337	Rbck1	0.23811
Pdk3	0.053362	Pkp2	0.05044	Gclc	0.312933	Tpst1	0.234546
Paxip1	0.0425933	Aldh9a1	0.0383387	Rars	0.310184	Hax1	0.229503
Eno1	0.0394824	Cyb5a	0.0292181	Pgm2	0.309176	Psmc4	0.228293
Pygb	0.0380256	Chpf	0.0228328	Hax1	0.296193	Gys1	0.219788
Ankzf1	0.0337752	Rars	0.0121255	Pmm2	0.290636	Cyb5a	0.219072
Arpp19	0.0265046	Mdh2	3.45063e-05	Tsta3	0.289825	Irs2	0.211411
Pkm	0.0241019	Glce	-0.0213876	Ppfia4	0.262318	B3gat3	0.192234
Ppp2cb	0.0239197	Hk2	-0.0240944	Taldo1	0.260913	Sod1	0.191864
Sdhc	0.0200127	Gnpda1	-0.0352203	Pdk3	0.254536	Med24	0.184952
Mxi1	0.0187697	Bpnt1	-0.0374258	Galk2	0.254356	Ext2	0.182398
Mdh1	0.0168917	Ppp2cb	-0.0377747	Copb2	0.235163	Paxip1	0.174729
Gnpda1	0.0162839	Phka2	-0.0486001	B3galt6	0.230986	Hk2	0.170495
Fut8	0.0125724	Vcan	-0.0504943	Cyb5a	0.22741	Bpnt1	0.170457
Aurka	0.0118436	Ecd	-0.0506175	Qsox1	0.226435	Me2	0.169374
Fkbp4	0.00740469	Cth	-0.050791	Ecd	0.19367	Xylt2	0.168965
Me2	0.00583584	Srd5a3	-0.0517472	Bpnt1	0.188941	Casp6	0.167689
Glrx	0.00143392	Aurka	-0.0664721	Pfkfb1	0.187361	Cdk1	0.149631
Agl	0.000610856	Cacna1h	-0.0737631	Cog2	0.183147	Slc16a3	0.146198
Rpe	-0.00905648	Tpi1	-0.0811499	Xylt2	0.1662	Cxcr4	0.135149
Phka2	-0.0117917	Eno1	-0.0824729	Gpc1	0.138739	B4galt1	0.133382
Hk2	-0.0165289	Ddit4	-0.0872188	B3gat3	0.131586	Pmm2	0.127655
Vegfa	-0.0300178	Mpi	-0.0910793	Pfkp	0.114748	Cog2	0.106875
Aldh9a1	-0.0375557	Mif	-0.091529	Chst1	0.113935	Gnpda1	0.104368
Qsox1	-0.0402621	Arpp19	-0.095984	Slc37a4	0.108942	Fut8	0.0957558
Stmn1	-0.0412377	Tpst1	-0.101233	Hs2st1	0.106655	Cenpa	0.0845375
Rbck1	-0.043614	Gne	-0.107415	Homer1	0.102795	Ugp2	0.0765644
Galk2	-0.0478402	Idua	-0.117718	Rbck1	0.0943415	Aurka	0.0571098
Polr3k	-0.0485793	Taldo1	-0.125124	P4ha1	0.0919012	Taldo1	0.0555861
Tpst1	-0.0487444	Lhpp	-0.126686	Sod1	0.0879317	Rars	0.0517941
Kif20a	-0.058404	Pfkp	-0.129032	Phka2	0.0861185	Pkp2	0.0448457
Nsdhl	-0.0624443	Cited2	-0.129612	Ak3	0.0856429	Galk2	0.0351599
Idua	-0.0639018	Kif20a	-0.133651	Nanp	0.0732883	B3galt6	0.0346448
Dld	-0.0685355	Paxip1	-0.139933	Kif2a	0.0608991	Ppp2cb	0.0339859
Pkp2	-0.0715238	Gclc	-0.142895	Ppp2cb	0.0510031	Ecd	0.0328857
Casp6	-0.073567	Isg20	-0.144975	Cd44	0.0123576	Chpf	0.0290052
Cln6	-0.0849912	Dld	-0.155682	Alg1	0.00612435	Phka2	0.0282053
Ak3	-0.0923084	Rpe	-0.163333	Gne	0.00431806	Aldh7a1	0.0232143
Hs2st1	-0.095462	Cln6	-0.176353	B4galt7	-0.00265309	Ankzf1	0.0214787
B3gat3	-0.0960539	Plod1	-0.186521	Agl	-0.0199283	Cited2	-0.00739113
Hspa5	-0.120252	Gfpt1	-0.186991	Cln6	-0.0208211	Pgm2	-0.00952547
Prps1	-0.122914	Agrn	-0.198569	Akr1a1	-0.059133	Nasp	-0.027721
Ext1	-0.12379	Cdk1	-0.232782	Isg20	-0.0643896	Abcb6	-0.0360265
Taldo1	-0.129985	Galk2	-0.234345	Ext1	-0.0659048	Copb2	-0.0363855
Bpnt1	-0.144251	Glrx	-0.240726	Gfpt1	-0.074839	Chst12	-0.0484976
Gne	-0.150014	Ak3	-0.244704	Ugp2	-0.096823	Ak3	-0.0590882
Slc16a3	-0.15792	Pkm	-0.25202	Prps1	-0.124436	Srd5a3	-0.0710499
Gfpt1	-0.225138	Copb2	-0.255157	Slc35a3	-0.142009	Ext1	-0.0843778
Nasp	-0.22589	Ldha	-0.255482	Ddit4	-0.152852	Stmn1	-0.0899515
Pgam2	-0.227533	Slc16a3	-0.260927	Polr3k	-0.167117	Agl	-0.108054
Kif2a	-0.240695	Pgm2	-0.264131	Cited2	-0.171545	Pfkfb1	-0.111846
Slc35a3	-0.246701	Nasp	-0.279406	Arpp19	-0.175284	Pdk3	-0.112865
Hmmr	-0.265707	Fam162a	-0.28056	Cacna1h	-0.17895	Idua	-0.11452
Pgm2	-0.269453	Gusb	-0.285411	Fut8	-0.199078	Got1	-0.117662
Gale	-0.276669	Slc35a3	-0.305567	Srd5a3	-0.213102	Gne	-0.119411
Vcan	-0.28067	Mdh1	-0.320308	Gnpda1	-0.225217	Sdc1	-0.120182
Glce	-0.282804	Slc37a4	-0.32475	Ankzf1	-0.23328	Cth	-0.124768
Slc25a10	-0.294199	Agl	-0.325222	Spag4	-0.253863	Agrn	-0.132175
Cited2	-0.296661	Pygb	-0.337616	Glrx	-0.316279	Vegfa	-0.143238
Idh1	-0.306893	Pfkfb1	-0.3464	Got1	-0.346779	Alg1	-0.152016
Gclc	-0.323293	Polr3k	-0.356269	Plod1	-0.3511	Gpc1	-0.178782
Spag4	-0.342547	Hs2st1	-0.36342	Rpe	-0.363734	Kif2a	-0.18025
B4galt1	-0.354082	Hmmr	-0.370356	Pgam2	-0.366042	Polr3k	-0.202371
Chpf	-0.361981	Chst12	-0.384228	Dld	-0.395322	Hs2st1	-0.229261
Galk1	-0.374898	B3galt6	-0.39743	Gapdhs	-0.419604	Dld	-0.239964
Ugp2	-0.377528	Casp6	-0.407586	Mxi1	-0.430954	Rragd	-0.242444
Eno2	-0.397902	Kif2a	-0.456576	Pkp2	-0.449187	Isg20	-0.253476
Mif	-0.437111	Stmn1	-0.4843	Lhx9	-0.473516	Idh1	-0.271759
Rragd	-0.438959	Gale	-0.498575	Sap30	-0.503994	Gfpt1	-0.28714
Gpc1	-0.467855	Slc25a10	-0.519201	Agrn	-0.625312	Prps1	-0.298235
Chst1	-0.487615	Homer1	-0.541344	Idua	-0.644531	Hmmr	-0.31659
Xylt2	-0.520986	Me2	-0.570451	Cth	-0.646604	Gclc	-0.325537
Gapdhs	-0.548374	Idh1	-0.65077	Glce	-0.649272	Arpp19	-0.34355
Homer1	-0.559911	Lhx9	-0.759549	Eno2	-0.734906	Rpe	-0.386827
Irs2	-0.68768	Pdk3	-0.804888	B4galt1	-0.783148	Homer1	-0.404887
Chst12	-0.75204	Nsdhl	-0.830835	Vegfa	-0.805919	Pgam2	-0.421731
Agrn	-0.76465	Fut8	-0.90541	Cxcr4	-0.82204	Slc35a3	-0.478874
Sdc1	-0.860104	Sap30	-0.953771	Gys1	-1.03992	Gapdhs	-0.530372
Nanp	-0.928378	Sdc1	-1.6572	Irs2	-1.09403	Glce	-0.550765
Cacna1h	-1.02883	Ppfia4	-1.83274	Vcan	-1.40931	Lhx9	-0.921464
Cd44	-1.02895	Nanp	-1.96039	Miox	-1.81103	Vcan	-1.14079
Lhx9	-1.0594	Stc1	-2.25727	Slc16a3	-1.88982	Miox	-1.35217
Stc1	-1.90926	Dcn	-5.23054	Rragd	-2.20986	Nanp	-1.90177

## Sheet: Hypoxia
E6_1 Gene	E6_1 LFC	E6_2 Gene	E6_2 LFC	E7_1 Gene	E7_1 LFC	E7_2 Gene	E7_2 LFC
Fosl2	1.42883	Fosl2	3.0777	Stc1	2.62346	Fosl2	4.34504
Tktl1	1.12271	Fos	1.51171	Dcn	1.58979	Aldoc	1.63206
Fos	1.02763	Kif5a	1.40436	Ldha	1.5236	Stc1	1.60192
Pygm	0.747792	Pygm	1.23717	Tpi1	1.42517	Ddit4	1.22358
Sap30	0.735164	Pck1	1.22523	Pfkl	1.34287	Tpi1	1.13608
Cdkn1a	0.605343	Cdkn1a	1.05341	Hmox1	1.19047	Pfkl	1.05779
Pck1	0.567179	Ppp1r15a	0.974109	Tktl1	0.921669	Ldha	1.04018
Kif5a	0.557643	Rragd	0.94248	Galk1	0.867867	Dcn	1.00138
Dusp1	0.531893	Nfil3	0.882755	Mif	0.844825	Bhlhe40	0.940738
Ppp1r15a	0.49285	Maff	0.823798	Aldoc	0.838347	Aldoa	0.908561
Gys1	0.480443	Ndrg1	0.76255	Hspa5	0.82527	Maff	0.849889
Ddit4	0.460598	Phkg1	0.753457	Aldoa	0.822556	Galk1	0.811052
Ddit3	0.438591	Cxcr4	0.742275	Eno1	0.781802	Phkg1	0.804722
Angptl4	0.437227	Irs2	0.703802	Slc2a1	0.733175	Eno2	0.802689
Cxcr4	0.420741	Zfp36	0.669762	Slc25a1	0.714447	Btg1	0.778207
Dcn	0.402106	Ddit3	0.658327	Fam162a	0.712484	Tktl1	0.765824
Btg1	0.364635	Btg1	0.622003	Cavin1	0.707322	Slc25a1	0.728979
Bhlhe40	0.349173	Gapdhs	0.602944	Scarb1	0.651911	Glrx	0.719831
Ppfia4	0.296165	Efna1	0.576539	Gapdh	0.628093	Ddit3	0.710809
Jun	0.292496	Bhlhe40	0.549042	Angptl4	0.574603	Ndrg1	0.704288
Eno3	0.289475	Jmjd6	0.526347	Slc6a6	0.574122	Mif	0.687048
Jmjd6	0.286929	Slc2a5	0.520503	Kif5a	0.547169	Hspa5	0.662355
Csrp2	0.254199	Pgam2	0.497652	Pgm1	0.515058	Slc37a4	0.604423
Chst3	0.245304	Aldoa	0.47502	Pgk1	0.515053	Sap30	0.598276
Vhl	0.231941	Adm	0.456867	Dusp1	0.509354	Hk1	0.596137
Slc2a3	0.220844	Hexa	0.442138	Xpnpep1	0.484017	Nedd4l	0.591062
Pfkp	0.201631	Kdm3a	0.436035	Casp6	0.481221	Pygm	0.586937
Siah2	0.188361	Dusp1	0.39902	Ncan	0.435836	Efna1	0.578961
Hexa	0.186198	Cavin1	0.394587	Hk2	0.426821	Fam162a	0.567986
B3galt6	0.185435	Eno2	0.390883	Hdlbp	0.415789	Pgm1	0.563297
Ilvbl	0.183437	Klf7	0.37101	Prdx5	0.352551	Pgk1	0.560427
Pgk1	0.176865	Eno3	0.365457	Pygm	0.340771	Slc2a1	0.524888
Ldha	0.170418	Nagk	0.357695	Hk1	0.325987	Tpst2	0.521701
Kdm3a	0.164744	Tpst2	0.339707	Pck1	0.320738	Angptl4	0.496503
Tpi1	0.154469	Pim1	0.338502	Tes	0.314205	Ppfia4	0.489718
Hdlbp	0.122151	Stbd1	0.323523	Pgm2	0.309176	Pnrc1	0.479573
Ets1	0.121337	Pnrc1	0.317163	Nedd4l	0.287732	Pfkp	0.432934
Ndst2	0.117533	Scarb1	0.30067	Ppfia4	0.262318	Scarb1	0.426282
Adm	0.113045	Hspa5	0.300431	Pdk3	0.254536	Csrp2	0.405631
Fam162a	0.105548	Chst3	0.296137	Grhpr	0.243346	P4ha1	0.405408
Slc37a4	0.0999759	Klhl24	0.280448	B3galt6	0.230986	Eno1	0.388507
Isg20	0.0994101	Ndst2	0.278779	Pfkfb3	0.191512	Cavin1	0.377915
Klf6	0.0958515	Gys1	0.273	Jmjd6	0.158039	Nagk	0.35696
Scarb1	0.0887318	Cp	0.258283	Gpc1	0.138739	Xpnpep1	0.35404
Aldoa	0.0853343	Ankzf1	0.245047	Pfkp	0.114748	Eno3	0.348529
Xpnpep1	0.0831206	Hmox1	0.216015	Slc37a4	0.108942	Cdkn1a	0.336776
Klf7	0.0796728	Mxi1	0.213867	Pdk1	0.103667	Pdk1	0.33473
Tnfaip3	0.0720507	Gpc1	0.18993	P4ha1	0.0919012	Sdc4	0.324202
P4ha1	0.0642241	Ilvbl	0.18312	Ndst1	0.0827943	Hexa	0.318822
Klhl24	0.0608041	Vhl	0.173257	Ids	0.0805819	Grhpr	0.301341
Ccng2	0.0544695	Aldoc	0.166803	Ndst2	0.0705779	Chst3	0.298062
Pdk3	0.053362	Pgk1	0.157846	Fos	0.0633964	Zfp36	0.285483
Myh9	0.0468497	Ext1	0.155477	Myh9	0.0592474	Mxi1	0.280231
Eno1	0.0394824	Gaa	0.154893	Prkca	0.0529487	Hdlbp	0.255147
Ankzf1	0.0337752	Ugp2	0.146295	Noct	0.0458037	Ndst2	0.24673
Mxi1	0.0187697	Bnip3l	0.137055	Wsb1	0.0360325	Pfkfb3	0.235101
Aldoc	0.0156139	Slc2a1	0.117927	Eno3	0.00662372	Bnip3l	0.229937
Rbpj	0.014262	Hdlbp	0.116879	Maff	0.00239062	Gys1	0.219788
Glrx	0.00143392	P4ha1	0.11503	Chst3	-0.031253	Irs2	0.211411
Akap12	0.000770083	Tktl1	0.112908	Plin2	-0.0619714	Nfil3	0.20837
Phkg1	-0.00774114	Sdc4	0.110856	Isg20	-0.0643896	Gaa	0.206547
Plin2	-0.00833103	Wsb1	0.107485	Ext1	-0.0659048	Ppp1r15a	0.184579
Prkca	-0.0163373	Cdkn1b	0.0900118	Efna1	-0.085605	Jmjd6	0.179335
Hk2	-0.0165289	Angptl4	0.0877861	Atp7a	-0.0917139	Hk2	0.170495
Atp7a	-0.0180276	Foxo3	0.0853026	Akap12	-0.0942105	Gapdh	0.16838
Wsb1	-0.0233103	Xpnpep1	0.0621025	Kdm3a	-0.0953772	Casp6	0.167689
Vegfa	-0.0300178	Plin2	0.0611458	Ugp2	-0.096823	Prdx5	0.160502
Nfil3	-0.0417738	Galk1	0.056012	Bnip3l	-0.103111	Pim1	0.157543
Sdc4	-0.0427203	Vegfa	0.0551548	Tiparp	-0.118788	Adm	0.140624
Slc2a1	-0.0427831	Myh9	0.049097	Nr3c1	-0.122911	Cxcr4	0.135149
Foxo3	-0.0482939	Siah2	0.0391336	Tpst2	-0.136064	Siah2	0.127808
Zfp36	-0.0495709	Grhpr	0.0306753	Tpd52	-0.136746	Ugp2	0.0765644
Slc25a1	-0.0630607	Gapdh	0.0134522	Sdc4	-0.137927	Pck1	0.0748215
Pgm1	-0.0631654	Hk2	-0.0240944	Fosl2	-0.149224	Slc6a6	0.07066
Nagk	-0.0719408	Prdx5	-0.0360046	Ddit4	-0.152852	Plin2	0.0665942
Bnip3l	-0.0722575	Ndst1	-0.0394955	Ccng2	-0.160056	Kif5a	0.0625215
Casp6	-0.073567	Klf6	-0.0658579	Slc2a3	-0.165782	Myh9	0.0560837
Ndst1	-0.0762826	Tpi1	-0.0811499	Cited2	-0.171545	Ndst1	0.0416356
Pfkfb3	-0.0857599	Eno1	-0.0824729	Gaa	-0.228898	Tes	0.039057
Pim1	-0.0888303	Hk1	-0.0858384	Ankzf1	-0.23328	Ilvbl	0.0370694
Bcl2	-0.0932562	Ddit4	-0.0872188	Cdkn1a	-0.291686	B3galt6	0.0346448
Noct	-0.0973436	Mif	-0.091529	Vhl	-0.314833	Ankzf1	0.0214787
Ndrg1	-0.107725	Pfkfb3	-0.0959613	Glrx	-0.316279	Kdm3a	0.00492871
Tiparp	-0.119801	Nr3c1	-0.0966711	Hexa	-0.362612	Cited2	-0.00739113
Hspa5	-0.120252	Tiparp	-0.104888	Pgam2	-0.366042	Pgm2	-0.00952547
Ext1	-0.12379	Slc25a1	-0.113808	Nagk	-0.370261	Hmox1	-0.0125662
Prdx5	-0.146598	Rbpj	-0.126121	Foxo3	-0.377799	Ets1	-0.0227361
Cdkn1b	-0.152514	Pfkp	-0.129032	Ets1	-0.383465	Ccng2	-0.0565021
Pfkl	-0.152786	Cited2	-0.129612	Siah2	-0.385187	Foxo3	-0.0604574
Maff	-0.160378	Isg20	-0.144975	Rbpj	-0.387665	Vhl	-0.0822506
Grhpr	-0.190612	Pdk1	-0.152985	Csrp2	-0.388509	Ext1	-0.0843778
Pnrc1	-0.194726	Slc2a3	-0.167251	Pnrc1	-0.393848	Pdk3	-0.112865
Slc6a6	-0.21123	Noct	-0.227172	Ilvbl	-0.411749	Klhl24	-0.118579
Pgam2	-0.227533	Ccng2	-0.234874	Bhlhe40	-0.412343	Tpd52	-0.128845
Tpst2	-0.230831	Glrx	-0.240726	Gapdhs	-0.419604	Klf7	-0.135591
Tes	-0.245044	Csrp2	-0.255345	Mxi1	-0.430954	Vegfa	-0.143238
Nr3c1	-0.253293	Ldha	-0.255482	Zfp36	-0.456682	Dusp1	-0.170619
Cavin1	-0.259838	Slc6a6	-0.26381	Btg1	-0.46764	Rbpj	-0.17126
Hmox1	-0.264521	Pgm2	-0.264131	Sap30	-0.503994	Tiparp	-0.177058
Slc2a5	-0.266076	Map3k1	-0.265957	Klf6	-0.525994	Gpc1	-0.178782
Gaa	-0.266541	Tpd52	-0.270458	Jun	-0.56896	Wsb1	-0.201937
Pgm2	-0.269453	Fam162a	-0.28056	Tnfaip3	-0.591434	Noct	-0.213325
Cited2	-0.296661	Atf3	-0.296945	Eno2	-0.734906	Slc2a3	-0.228161
Atf3	-0.300209	Jun	-0.308214	Ddit3	-0.771745	Nr3c1	-0.239299
Tpd52	-0.310663	Slc37a4	-0.32475	Map3k1	-0.786418	Rragd	-0.242444
Ids	-0.314426	Ets1	-0.372608	Vegfa	-0.805919	Prkca	-0.249145
Map3k1	-0.34576	Pfkl	-0.375836	Pim1	-0.820413	Isg20	-0.253476
Pdk1	-0.369745	B3galt6	-0.39743	Cxcr4	-0.82204	Tnfaip3	-0.317246
Galk1	-0.374898	Casp6	-0.407586	Klf7	-0.82408	Atf3	-0.384494
Ugp2	-0.377528	Atp7a	-0.415285	Klhl24	-0.987084	Bcl2	-0.38736
Eno2	-0.397902	Pgm1	-0.426881	Adm	-0.995238	Map3k1	-0.417909
Gapdh	-0.415787	Tes	-0.448918	Phkg1	-1.01685	Fos	-0.419447
Mif	-0.437111	Tnfaip3	-0.474523	Gys1	-1.03992	Pgam2	-0.421731
Rragd	-0.438959	Nedd4l	-0.596571	Stbd1	-1.05667	Atp7a	-0.435099
Gpc1	-0.467855	Ids	-0.60025	Cdkn1b	-1.06296	Ids	-0.452988
Efna1	-0.474864	Bcl2	-0.633042	Irs2	-1.09403	Stbd1	-0.476072
Gapdhs	-0.548374	Pdk3	-0.804888	Ndrg1	-1.1155	Klf6	-0.495212
Ncan	-0.580256	Sap30	-0.953771	Ppp1r15a	-1.23505	Gapdhs	-0.530372
Hk1	-0.623095	Akap12	-1.0055	Bcl2	-1.53676	Cdkn1b	-0.578505
Cp	-0.677854	Prkca	-1.06449	Atf3	-1.63481	Akap12	-0.633622
Irs2	-0.68768	Ncan	-1.46271	Slc2a5	-1.72838	Ncan	-0.763104
Nedd4l	-1.2153	Ppfia4	-1.83274	Cp	-1.87952	Slc2a5	-1.07632
Stbd1	-1.35559	Stc1	-2.25727	Nfil3	-1.92254	Cp	-1.32169
Stc1	-1.90926	Dcn	-5.23054	Rragd	-2.20986	Jun	-1.34717

[truncated: 10 more sheets: KRAS signaling up, Mitotic spindle, MTORC1 signaling, MYC targets v1, MYC targets v2, Oxidative phosphorylation, Pancreas beta cells, Protein secretion, TNFA signaling via NFKB, UV response DN]
